# Supplementary material for: U–Th whole rock data and high spatial resolution U–Th disequilibrium and U–Pb zircon ages of Mt. Erciyes and Mt. Hasan Quaternary stratovolcanic complexes (Central Anatolia)
Source: Data Brief. 2020 Jan 11;29:105113. doi: 10.1016/j.dib.2020.105113 (PMC6994622; doi:10.1016/j.dib.2020.105113)
Supplement: Supplementary Tables 1–4 [file mmc1.xlsx]

## Sheet: Supplementary Table 1
Supplementary Table 1. U-Th whole rock isotope data.
Lab number	Sample	Th [ppm]	± 1σ [ppm]	U [ppm]	± 1σ [ppm]	230Th [fmol/g]	± 1σ [fmol/g]	(234U)/(238U)	± 1σ	(230Th)/(232Th)	± 1σ	(238U)/(232Th)	± 1σ	(238U)/(230Th)	± 1σ
55.1	15-KVG-04	18.53	0.21	6.21	0.07	403	5	1	0.002	0.925	0.003	1.016	0.008	1.099	0.009
55.2	15-KVG-08	17.42	0.2	5.64	0.06	380	4	1.003	0.002	0.928	0.003	0.982	0.008	1.058	0.008
55.3	15-KVG-11	19.13	0.22	6.02	0.07	421	5	1.002	0.002	0.937	0.003	0.954	0.008	1.019	0.008
55.4	15-KVG-17a	9.88	0.11	2.97	0.03	205	2	1.004	0.002	0.884	0.003	0.913	0.007	1.033	0.008
55.5	15-KVG-44	8.78	0.1	2.52	0.03	170	2	1.002	0.002	0.826	0.002	0.871	0.007	1.055	0.008
55.6	15-KVG-51	11.45	0.13	3.31	0.04	218	3	1.001	0.002	0.812	0.002	0.876	0.007	1.079	0.009
55.7	15-KVG-17b	9.87	0.11	2.94	0.03	203	2	1.002	0.002	0.878	0.003	0.905	0.007	1.031	0.008
55.8	TMLa	30.31	0.35	10.9	0.12	767	9	1.006	0.003	1.078	0.003	1.091	0.009	1.012	0.008
	Accuracy TMLb	0.008		0.025		0.014		0.006		0.001		0.017		0.015
Activity ratios calculated using decay constants of 9.1577 x 10-6 a-1 for 230Th (Cheng et al., 2000), 4.9475 x 10-11 a-1 for 232Th (Le Roux & Glendenin, 1963), 2.8263 x 10-6 a-1 for 234U (Cheng et al., 2000), and 1.55125 x 10-10 a-1 for 238U (Jaffey et al., 1971).
a - Table Mountain Latite rock standard.
b - relative to reference values from Scott et al. (2019).

## Sheet: Supplementary Table 2
Supplementary Table 2. Equipoints employed for U-Th disequilibrium age calculations.
Sample	Youngest peak of zircon age spectrum [ka]a	Title	Also employed for sample(s)	(230Th)/(232Th)modelb	± 1σc	(238U)/(232Th)modelb	± 1σc	Th/U (mass)
15-KVG-04	24	Perikartın	15-KVG-02	0.903	0.016	0.903	0.016	2.986
15-KVG-08	15	Dikkartın	15-KVG-07	0.92	0.016	0.92	0.016	3.089
15-KVG-11	27	Karagüllü	15-KVG-06	0.932	0.016	0.932	0.016	3.179
15-KVG-17d	15	Yılanlı Dağ	17-BF-22	0.877	0.015	0.877	0.015	3.338
		Mt. Erciyese	all other Mt. Erciyes samples	0.909	0.025	0.909	0.025	3.148
15-KVG-44	70	Dikmen	17-BF-04	0.786	0.014	0.786	0.014	3.483
15-KVG-51	23	Youngest Lava	15-KVG-42, 15-KVG-49, HD	0.797	0.014	0.797	0.014	3.463
		Mt. Hasanf	all other Mt. Hasan samples	0.791	0.015	0.791	0.015	3.473
a - Measured U-Th whole rock isotope data (Supplementary Table 1) were employed for this first iteration of U-Th disequilibrium ages.
b - Equipoints are based on the measured (238U)/(232Th) (Supplementary Table 1) and the modelled (230Th)/(232Th) at the times of the youngest peaks of the zircon age spectraa. A schematic illustration of the calculation is presented in Figure 2. U-Th disequilibrium ages reported in Supplementary Table 3 are based on these equipoints.
c - Uncertainties based on propagation of the greater values of analytical precision and accuracy on Table Mountain Latite rock standard (Supplementary Table 1), and standard errors for mean values of replicates 15-KVG-17d, Mt. Erciyese, and Mt. Hasanf, respectively.
d - Mean values of replicates 15-KVG-17a and -17b.
e - Mean values of samples 15-KVG-04, -08, -11, and -17d.
f - Mean values of samples 15-KVG-44 and -51.

## Sheet: Supplementary Table 3
Supplementary Table 3. High spatial resolution U-Th zircon data for Mt. Erciyes and Mt. Hasan samples (Table 1). Subsequent to all rim analyses, interior analyses ("cores") are listed. Interior analyses labelled with letters "b" and "c" sampled volumes closer to the rims than original analyses. Analyses consisting of 30 cycles.
Analysis	(238U)/(232Th)	± 1σ	(230Th)/(232Th)	± 1σ	m	± 1σ	U-Th age [ka]	+ 1σ [ka]	- 1σ [ka]	U [ppm]
2017_06_08 - BF-02-Erciyes\ 15-KVG-01@01.ais	7.58	0.14	7.08	0.13	0.926	0.027	284	51	-34	1060
2017_06_08 - BF-02-Erciyes\ 15-KVG-01@2.ais	4.59	0.08	4.03	0.22	0.849	0.062	206	58	-38	222
2017_06_08 - BF-02-Erciyes\ 15-KVG-01@3.ais	5.29	0.10	4.89	0.08	0.909	0.029	262	43	-31	1510
2017_06_08 - BF-02-Erciyes\ 15-KVG-01@4.ais	4.21	0.08	3.56	0.28	0.803	0.089	178	66	-41	149
2017_06_08 - BF-02-Erciyes\ 15-KVG-01@5.ais	7.22	0.16	6.70	0.28	0.918	0.050	273	102	-52	395
2017_06_08 - BF-02-Erciyes\ 15-KVG-01@06.ais	4.81	0.09	4.33	0.10	0.876	0.034	228	35	-27	866
2017_06_08 - BF-02-Erciyes\ 15-KVG-01@7.ais	4.67	0.08	3.91	0.17	0.798	0.048	175	30	-23	340
2017_06_08 - BF-02-Erciyes\ 15-KVG-01@8.ais	5.34	0.11	4.60	0.09	0.833	0.030	196	22	-18	1330
2017_06_08 - BF-02-Erciyes\ 15-KVG-01@9.ais	4.70	0.10	4.20	0.07	0.867	0.031	220	29	-23	2210
2017_06_08 - BF-02-Erciyes\ 15-KVG-01@10.ais	4.27	0.09	3.82	0.08	0.868	0.034	221	33	-25	1620
2017_06_08 - BF-02-Erciyes\ 15-KVG-01@11.ais	8.12	0.15	7.08	0.29	0.856	0.044	211	39	-29	529
2017_06_08 - BF-02-Erciyes\ 15-KVG-01@12.ais	6.59	0.13	5.85	0.35	0.871	0.065	224	77	-45	181
2017_06_08 - BF-02-Erciyes\ 15-KVG-01@13.ais	4.90	0.10	4.23	0.14	0.833	0.042	195	32	-25	410
2017_06_08 - BF-02-Erciyes\ 15-KVG-01@14.ais	4.74	0.09	4.24	0.10	0.871	0.034	223	33	-25	1460
2017_06_08 - BF-02-Erciyes\ 15-KVG-01@15.ais	4.93	0.09	4.48	0.10	0.887	0.033	238	38	-28	1840
2017_06_08 - BF-02-Erciyes\ 15-KVG-01@16.ais	4.65	0.13	4.19	0.10	0.875	0.042	227	45	-32	1570
2017_06_08 - BF-02-Erciyes\ 15-KVG-01@17.ais	4.34	0.08	4.17	0.23	0.951	0.072	330	∞	-99	224
2017_06_08 - BF-02-Erciyes\ 15-KVG-01@18.ais	7.44	0.22	6.38	0.20	0.837	0.042	198	33	-25	890
2017_06_08 - BF-02-Erciyes\ 15-KVG-01@19.ais	4.47	0.09	4.03	0.12	0.878	0.042	229	46	-32	813
2017_06_08 - BF-02-Erciyes\ 15-KVG-01@20.ais	4.32	0.09	3.81	0.14	0.850	0.046	207	40	-29	407
2017_06_08 - BF-02-Erciyes\ 15-KVG-01@21.ais	5.61	0.15	4.98	0.14	0.865	0.041	219	39	-29	1040
2017_06_08 - BF-02-Erciyes\ 15-KVG-01@22.ais	8.64	0.16	7.32	0.18	0.829	0.029	193	21	-17	783
2017_06_08 - BF-02-Erciyes\ 15-KVG-01@23.ais	5.56	0.12	4.92	0.10	0.861	0.033	215	29	-23	983
2017_06_08 - BF-02-Erciyes\ 15-KVG-01@24.ais	5.35	0.10	4.64	0.10	0.840	0.030	200	23	-19	1040
2017_06_08 - BF-02-Erciyes\ 15-KVG-01@25.ais	12.6	0.3	12.2	0.3	0.966	0.033	369	402	-74	978
2017_06_08 - BF-02-Erciyes\ 15-KVG-02@2.ais	4.71	0.12	2.44	0.05	0.403	0.018	56.3	3.4	-3.3	2350
2017_06_08 - BF-02-Erciyes\ 15-KVG-02@3.ais	3.33	0.18	3.68	0.18	1.14	0.11	∞	∞	∞	264
2017_06_08 - BF-02-Erciyes\ 15-KVG-02@4.ais	9.29	0.31	3.29	0.20	0.284	0.027	36.5	4.2	-4.0	786
2017_06_08 - BF-02-Erciyes\ 15-KVG-02@5.ais	7.23	0.19	6.74	0.63	0.923	0.103	279	∞	-93	177
2017_06_08 - BF-02-Erciyes\ 15-KVG-02@06.ais	5.13	0.11	4.44	0.27	0.836	0.068	197	58	-38	195
2017_06_08 - BF-02-Erciyes\ 15-KVG-02@8.ais	4.76	0.13	2.84	0.20	0.502	0.055	76.2	12.8	-11.5	311
2017_06_08 - BF-02-Erciyes\ 15-KVG-02@9.ais	5.39	0.12	1.87	0.12	0.217	0.028	26.7	3.9	-3.8	520
2017_06_08 - BF-02-Erciyes\ 15-KVG-02@11.ais	3.99	0.07	4.18	0.27	1.06	0.09	∞	∞	∞	199
2017_06_08 - BF-02-Erciyes\ 15-KVG-02@13.ais	5.05	0.12	1.67	0.14	0.186	0.035	22.4	4.8	-4.6	406
2017_06_08 - BF-02-Erciyes\ 15-KVG-02@14.ais	6.31	0.14	2.80	0.11	0.352	0.023	47.4	3.9	-3.8	1100
2017_06_08 - BF-02-Erciyes\ 15-KVG-02@16.ais	6.73	0.13	6.92	0.36	1.03	0.07	∞	∞	∞	238
2017_06_08 - BF-02-Erciyes\ 15-KVG-02@17.ais	7.06	0.20	7.08	0.57	1.00	0.10	∞	∞	∞	258
2017_06_08 - BF-02-Erciyes\ 15-KVG-02@18.ais	4.63	0.12	5.11	0.52	1.13	0.14	∞	∞	∞	268
2017_06_08 - BF-02-Erciyes\ 15-KVG-02@19.ais	26.9	0.9	26.4	0.7	0.980	0.045	429	∞	-130	1040
2017_06_08 - BF-02-Erciyes\ 15-KVG-02@20.ais	2.78	0.18	2.76	0.19	0.986	0.139	469	∞	-264	498
2019_10_31 - MD\ 15-KVG-02@21.ais	6.02	0.06	2.77	0.08	0.365	0.016	49.5	2.8	-2.8	2140
2019_10_31 - MD\ 15-KVG-02@22.ais	5.68	0.11	2.88	0.08	0.415	0.020	58.5	3.7	-3.6	2700
2019_10_31 - MD\ 15-KVG-02@23.ais	6.02	0.12	2.88	0.08	0.387	0.018	53.4	3.2	-3.1	2640
2019_10_31 - MD\ 15-KVG-02@24.ais	4.61	0.15	1.66	0.05	0.205	0.017	25.1	2.3	-2.3	1560
2019_10_31 - MD\ 15-KVG-02@25.ais	7.26	0.12	1.77	0.22	0.137	0.035	16.1	4.5	-4.4	239
2019_10_31 - MD\ 15-KVG-02@26.ais	6.27	0.06	3.98	0.29	0.572	0.054	92.8	14.8	-13.0	241
2019_10_31 - MD\ 15-KVG-02@27.ais	5.26	0.12	1.21	0.17	0.0705	0.0391	7.98	4.70	-4.50	242
2019_10_31 - MD\ 15-KVG-02@28.ais	6.83	0.07	2.76	0.31	0.313	0.052	41.1	8.6	-8.0	232
2017_09_22 - BF-05-Erciyes\ 15-KVG-03@1.ais	6.80	0.18	6.04	0.17	0.871	0.039	223	39	-29	1220
2017_09_22 - BF-05-Erciyes\ 15-KVG-03@2.ais	3.73	0.08	4.88	0.23	1.41	0.09	∞	∞	∞	251
2017_09_22 - BF-05-Erciyes\ 15-KVG-03@3.ais	10.9	0.3	10.3	0.6	0.940	0.064	307	∞	-79	219
2017_09_22 - BF-05-Erciyes\ 15-KVG-03@4.ais	5.27	0.11	4.74	0.34	0.878	0.080	230	118	-55	134
2017_09_22 - BF-05-Erciyes\ 15-KVG-03@5.ais	5.41	0.11	5.42	0.25	1.00	0.06	∞	∞	∞	482
2017_09_22 - BF-05-Erciyes\ 15-KVG-03@7.ais	4.73	0.09	4.83	0.14	1.02	0.04	∞	∞	∞	938
2017_09_22 - BF-05-Erciyes\ 15-KVG-03@8.ais	7.87	0.19	8.08	0.42	1.03	0.07	∞	∞	∞	342
2017_09_22 - BF-05-Erciyes\ 15-KVG-03@9.ais	10.4	0.2	8.99	0.76	0.851	0.083	208	89	-48	97.6
2017_09_22 - BF-05-Erciyes\ 15-KVG-03@10.ais	5.68	0.20	5.56	0.22	0.975	0.061	404	∞	-136	888
2017_09_22 - BF-05-Erciyes\ 15-KVG-03@11.ais	5.62	0.12	5.75	0.34	1.03	0.08	∞	∞	∞	221
2017_09_22 - BF-05-Erciyes\ 15-KVG-03@12.ais	6.12	0.14	5.38	0.14	0.856	0.035	212	30	-24	919
2017_09_22 - BF-05-Erciyes\ 15-KVG-03@14.ais	9.08	0.18	8.25	0.46	0.898	0.060	249	97	-51	358
2017_09_22 - BF-05-Erciyes\ 15-KVG-03@15.ais	5.92	0.21	6.19	0.78	1.05	0.16	∞	∞	∞	42.7
2017_09_22 - BF-05-Erciyes\ 15-KVG-03@16.ais	7.69	0.26	7.33	0.31	0.947	0.058	321	∞	-81	429
2017_09_22 - BF-05-Erciyes\ 15-KVG-03@17.ais	4.05	0.08	3.51	0.10	0.827	0.040	191	28	-22	1260
2017_09_22 - BF-05-Erciyes\ 15-KVG-03@18.ais	4.88	0.09	4.43	0.12	0.887	0.038	238	45	-32	774
2017_09_22 - BF-05-Erciyes\ 15-KVG-03@19.ais	5.68	0.11	5.46	0.19	0.955	0.047	338	∞	-78	344
2017_09_22 - BF-05-Erciyes\ 15-KVG-03@20.ais	3.85	0.08	3.20	0.13	0.782	0.049	166	28	-22	397
2017_09_22 - BF-05-Erciyes\ 15-KVG-03@23.ais	6.30	0.13	5.46	0.19	0.844	0.041	203	33	-25	450
2017_09_22 - BF-05-Erciyes\ 15-KVG-03@24.ais	12.4	0.3	10.9	0.2	0.868	0.028	221	26	-21	2140
2017_09_22 - BF-05-Erciyes\ 15-KVG-03@25.ais	5.95	0.12	5.46	0.21	0.904	0.047	255	72	-43	469
2017_09_22 - BF-05-Erciyes\ 15-KVG-03@26.ais	6.95	0.22	6.15	0.31	0.868	0.061	221	67	-41	837
2017_09_22 - BF-05-Erciyes\ 15-KVG-04@1.ais	5.80	0.12	3.06	0.28	0.440	0.059	63.3	12.1	-10.9	245
2017_09_22 - BF-05-Erciyes\ 15-KVG-04@2.ais	8.28	0.17	7.74	0.66	0.926	0.092	284	∞	-88	98.9
2017_09_22 - BF-05-Erciyes\ 15-KVG-04@3.ais	9.88	0.21	9.47	0.78	0.954	0.090	336	∞	-118	108
2017_09_22 - BF-05-Erciyes\ 15-KVG-04@4.ais	6.04	0.12	2.91	0.24	0.392	0.048	54.3	8.9	-8.2	168
2017_09_22 - BF-05-Erciyes\ 15-KVG-04@5.ais	7.34	0.19	4.12	0.27	0.500	0.045	75.7	10.2	-9.3	390
2017_09_22 - BF-05-Erciyes\ 15-KVG-04@7.ais	19.3	0.5	12.2	0.6	0.615	0.037	104	11	-10	489
2017_09_22 - BF-05-Erciyes\ 15-KVG-04@8.ais	7.10	0.18	4.87	0.25	0.640	0.044	112	14	-13	1100
2017_09_22 - BF-05-Erciyes\ 15-KVG-04@9.ais	3.99	0.08	3.74	0.16	0.918	0.056	273	127	-57	405
2017_09_22 - BF-05-Erciyes\ 15-KVG-04@10.ais	12.1	0.2	3.24	0.26	0.208	0.024	25.4	3.3	-3.2	511
2017_09_22 - BF-05-Erciyes\ 15-KVG-04@11.ais	5.53	0.22	4.35	0.18	0.744	0.053	149	26	-21	678
2017_09_22 - BF-05-Erciyes\ 15-KVG-04@12.ais	6.04	0.20	5.49	0.20	0.893	0.052	244	73	-43	1050
2017_09_22 - BF-05-Erciyes\ 15-KVG-04@13.ais	6.83	0.29	5.12	0.29	0.711	0.060	135	26	-21	425
2017_09_22 - BF-05-Erciyes\ 15-KVG-04@14.ais	6.48	0.13	1.96	0.13	0.189	0.024	22.9	3.2	-3.1	435
2017_09_22 - BF-05-Erciyes\ 15-KVG-04@15.ais	10.6	0.3	8.74	0.32	0.807	0.041	180	26	-21	710
2017_09_22 - BF-05-Erciyes\ 15-KVG-04@16.ais	11.4	0.3	12.7	0.8	1.12	0.08	∞	∞	∞	271
2017_09_22 - BF-05-Erciyes\ 15-KVG-04@18.ais	9.08	0.18	6.96	0.38	0.740	0.050	147	23	-19	183
2017_09_22 - BF-05-Erciyes\ 15-KVG-04@19.ais	5.77	0.13	5.93	0.28	1.03	0.06	∞	∞	∞	307
2017_09_22 - BF-05-Erciyes\ 15-KVG-04@21.ais	21.3	1.1	16.2	0.7	0.750	0.052	151	25	-21	2430
2017_09_22 - BF-05-Erciyes\ 15-KVG-04@23.ais	15.0	0.5	10.6	0.3	0.687	0.032	127	12	-11	432
2017_09_22 - BF-05-Erciyes\ 15-KVG-04@24.ais	6.27	0.13	1.71	0.22	0.150	0.041	17.8	5.4	-5.1	263
2017_09_22 - BF-05-Erciyes\ 15-KVG-04@25.ais	8.96	0.18	4.47	0.24	0.442	0.031	63.8	6.3	-6.0	275
2017_09_22 - BF-05-Erciyes\ 15-KVG-04@26.ais	26.2	0.5	24.0	0.4	0.911	0.024	264	34	-26	1650
2017_09_22 - BF-05-Erciyes\ 15-KVG-06@2.ais	5.15	0.10	5.25	0.16	1.03	0.05	∞	∞	∞	569
2017_09_22 - BF-05-Erciyes\ 15-KVG-06@3.ais	8.22	0.17	3.63	0.20	0.370	0.029	50.5	5.2	-4.9	1760
2017_09_22 - BF-05-Erciyes\ 15-KVG-06@4.ais	7.63	0.16	2.22	0.11	0.193	0.017	23.4	2.3	-2.3	1120
2017_09_22 - BF-05-Erciyes\ 15-KVG-06@5.ais	7.69	0.17	2.38	0.09	0.214	0.015	26.3	2.1	-2.1	1220
2017_09_22 - BF-05-Erciyes\ 15-KVG-06@6.ais	8.58	0.33	2.61	0.11	0.219	0.017	27.0	2.4	-2.3	793
2017_09_22 - BF-05-Erciyes\ 15-KVG-06@7.ais	7.04	0.17	3.92	0.28	0.489	0.048	73.4	10.7	-9.7	253
2017_09_22 - BF-05-Erciyes\ 15-KVG-06@8.ais	11.2	0.4	10.5	0.5	0.924	0.061	282	176	-64	533
2017_09_22 - BF-05-Erciyes\ 15-KVG-06@9.ais	5.00	0.10	3.99	0.10	0.751	0.031	152	15	-13	1100
2017_09_22 - BF-05-Erciyes\ 15-KVG-06@10.ais	6.83	0.18	2.95	0.33	0.341	0.057	45.6	9.8	-9.0	647
2017_09_22 - BF-05-Erciyes\ 15-KVG-06@12.ais	6.54	0.15	2.64	0.08	0.304	0.016	39.6	2.6	-2.5	1360
2017_09_22 - BF-05-Erciyes\ 15-KVG-06@13.ais	10.5	0.2	3.83	0.17	0.304	0.019	39.6	3.0	-2.9	1310
2017_09_22 - BF-05-Erciyes\ 15-KVG-06@15.ais	4.47	0.09	3.87	0.20	0.830	0.062	194	49	-34	318
2017_09_22 - BF-05-Erciyes\ 15-KVG-06@16.ais	8.17	0.21	2.57	0.14	0.226	0.020	28.0	2.9	-2.8	862
2017_09_22 - BF-05-Erciyes\ 15-KVG-06@17.ais	8.73	0.19	3.19	0.13	0.289	0.018	37.3	2.9	-2.8	2380
2017_09_22 - BF-05-Erciyes\ 15-KVG-06@18.ais	10.8	0.5	8.65	0.73	0.785	0.082	168	53	-35	496
2017_09_22 - BF-05-Erciyes\ 15-KVG-06@19.ais	8.05	0.24	3.09	0.14	0.303	0.022	39.5	3.6	-3.5	1080
2017_09_22 - BF-05-Erciyes\ 15-KVG-06@20.ais	7.63	0.15	2.78	0.10	0.276	0.016	35.2	2.4	-2.4	1810
2017_09_22 - BF-05-Erciyes\ 15-KVG-06@21.ais	7.84	0.17	8.38	0.37	1.08	0.06	∞	∞	∞	310
2017_09_22 - BF-05-Erciyes\ 15-KVG-06@22.ais	9.50	0.29	3.60	0.15	0.311	0.021	40.7	3.3	-3.2	837
2017_09_22 - BF-05-Erciyes\ 15-KVG-06@23.ais	6.63	0.15	2.65	0.09	0.302	0.018	39.3	2.8	-2.7	1390
2017_09_22 - BF-05-Erciyes\ 15-KVG-06@25.ais	3.37	0.06	3.32	0.13	0.978	0.060	418	∞	-144	369
2017_09_22 - BF-05-Erciyes\ 15-KVG-06@26.ais	4.62	0.09	1.33	0.06	0.108	0.018	12.5	2.3	-2.2	900
2017_09_26 - BF-06-Erciyes\ 15-KVG-07@1.ais	9.38	0.34	9.35	0.44	0.997	0.065	636	∞	-343	592
2017_09_26 - BF-06-Erciyes\ 15-KVG-07@2.ais	6.51	0.16	1.75	0.16	0.149	0.030	17.6	3.9	-3.7	541
2017_09_26 - BF-06-Erciyes\ 15-KVG-07@3.ais	4.67	0.10	1.47	0.15	0.148	0.040	17.4	5.2	-4.9	380
2017_09_26 - BF-06-Erciyes\ 15-KVG-07@4.ais	7.37	0.34	6.57	0.21	0.876	0.056	228	65	-41	2070
2017_09_26 - BF-06-Erciyes\ 15-KVG-07@5.ais	8.14	0.25	1.68	0.24	0.105	0.034	12.1	4.2	-4.0	311
2017_09_26 - BF-06-Erciyes\ 15-KVG-07@6.ais	5.15	0.10	1.58	0.13	0.156	0.032	18.5	4.2	-4.1	389
2017_09_26 - BF-06-Erciyes\ 15-KVG-07@7.ais	7.51	0.21	1.83	0.09	0.138	0.014	16.2	1.8	-1.8	1430
2017_09_26 - BF-06-Erciyes\ 15-KVG-07@8.ais	5.03	0.10	1.37	0.15	0.110	0.036	12.8	4.5	-4.3	392
2017_09_26 - BF-06-Erciyes\ 15-KVG-07@9.ais	4.91	0.46	1.64	0.20	0.179	0.055	21.6	7.6	-7.1	869
2017_09_26 - BF-06-Erciyes\ 15-KVG-07@10.ais	6.86	0.20	1.73	0.10	0.137	0.018	16.1	2.2	-2.2	1290
2017_09_26 - BF-06-Erciyes\ 15-KVG-07@11.ais	4.32	0.10	1.86	0.15	0.278	0.045	35.5	7.1	-6.7	362
2017_09_26 - BF-06-Erciyes\ 15-KVG-07@12.ais	7.25	0.18	6.12	0.19	0.822	0.039	188	27	-21	559
2017_09_26 - BF-06-Erciyes\ 15-KVG-07@13.ais	9.23	0.22	3.00	0.33	0.251	0.040	31.5	6.0	-5.7	353
2017_09_26 - BF-06-Erciyes\ 15-KVG-07@14.ais	4.70	0.14	2.31	0.14	0.367	0.041	50.0	7.2	-6.8	748
2017_09_26 - BF-06-Erciyes\ 15-KVG-07@15.ais	7.66	0.25	3.00	0.33	0.309	0.050	40.3	8.2	-7.6	551
2017_09_26 - BF-06-Erciyes\ 15-KVG-07@16.ais	8.85	0.19	2.64	0.24	0.217	0.031	26.7	4.4	-4.2	318
2017_09_26 - BF-06-Erciyes\ 15-KVG-07@17.ais	9.02	0.19	2.78	0.09	0.229	0.012	28.4	1.7	-1.7	2140
2017_09_26 - BF-06-Erciyes\ 15-KVG-07@18.ais	6.09	0.15	2.90	0.24	0.383	0.048	52.7	8.9	-8.2	436
2017_09_26 - BF-06-Erciyes\ 15-KVG-07@19.ais	6.48	0.13	2.90	0.11	0.356	0.022	48.0	3.8	-3.7	983
2017_09_26 - BF-06-Erciyes\ 15-KVG-07@20.ais	7.46	0.20	3.83	0.25	0.445	0.040	64.2	8.2	-7.6	465
2017_09_26 - BF-06-Erciyes\ 15-KVG-07@21.ais	4.70	0.09	1.34	0.15	0.110	0.040	12.8	5.0	-4.7	450
2017_09_26 - BF-06-Erciyes\ 15-KVG-07@22.ais	6.98	0.15	4.00	0.18	0.508	0.032	77.5	7.3	-6.9	514
2017_09_26 - BF-06-Erciyes\ 15-KVG-07@23.ais	7.04	0.22	4.13	0.36	0.525	0.062	81.3	15.2	-13.3	250
2017_09_26 - BF-06-Erciyes\ 15-KVG-07@24.ais	5.00	0.13	1.99	0.17	0.262	0.041	33.2	6.3	-6.0	580
2018_10_21 - BF-13-Erciyes\ 15-KVG-07@25.ais	5.25	0.15	1.22	0.13	0.0696	0.0312	7.88	3.73	-3.61	375
2018_10_21 - BF-13-Erciyes\ 15-KVG-07@26.ais	4.90	0.20	2.51	0.11	0.399	0.034	55.6	6.4	-6.0	1790
2018_10_21 - BF-13-Erciyes\ 15-KVG-07@27.ais	10.5	0.5	5.82	0.64	0.511	0.071	78.2	17.3	-14.9	1030
2018_10_21 - BF-13-Erciyes\ 15-KVG-07@28.ais	5.10	0.13	1.86	0.17	0.225	0.040	27.9	5.8	-5.5	353
2018_10_21 - BF-13-Erciyes\ 15-KVG-07@29.ais	5.76	0.13	3.08	0.08	0.445	0.020	64.4	4.1	-3.9	1100
2018_10_21 - BF-13-Erciyes\ 15-KVG-07@30.ais	4.67	0.09	1.10	0.07	0.0491	0.0190	5.50	2.20	-2.16	497
2018_10_21 - BF-13-Erciyes\ 15-KVG-07@32.ais	5.82	0.16	2.92	0.12	0.407	0.029	57.1	5.4	-5.1	1170
2018_10_21 - BF-13-Erciyes\ 15-KVG-07@34.ais	6.51	0.20	3.08	0.17	0.387	0.033	53.5	6.1	-5.8	923
2018_10_21 - BF-13-Erciyes\ 15-KVG-07@35.ais	7.80	0.25	3.27	0.17	0.342	0.028	45.6	4.8	-4.6	898
2018_10_21 - BF-13-Erciyes\ 15-KVG-07@36.ais	4.87	0.10	1.58	0.13	0.168	0.033	20.1	4.5	-4.3	381
2018_10_21 - BF-13-Erciyes\ 15-KVG-07@37.ais	6.54	0.19	2.45	0.21	0.272	0.039	34.6	5.9	-5.6	394
2018_10_21 - BF-13-Erciyes\ 15-KVG-07@38.ais	4.56	0.08	1.21	0.11	0.0803	0.0304	9.14	3.67	-3.55	522
2018_10_21 - BF-13-Erciyes\ 15-KVG-07@39.ais	6.17	0.14	3.19	0.17	0.432	0.035	61.9	6.9	-6.4	391
2018_10_21 - BF-13-Erciyes\ 15-KVG-07@40.ais	7.66	0.15	2.40	0.07	0.219	0.012	27.0	1.6	-1.6	1280
2018_10_21 - BF-13-Erciyes\ 15-KVG-07@41.ais	8.14	0.35	4.20	0.16	0.454	0.031	66.1	6.4	-6.0	1150
2018_10_21 - BF-13-Erciyes\ 15-KVG-07@43.ais	4.87	0.09	2.89	0.15	0.498	0.040	75.3	9.1	-8.4	288
2018_10_21 - BF-13-Erciyes\ 15-KVG-07@44.ais	4.65	0.11	1.44	0.14	0.139	0.038	16.3	5.0	-4.8	455
2018_10_21 - BF-13-Erciyes\ 15-KVG-07@45.ais	7.37	0.19	2.89	0.09	0.306	0.017	39.9	2.7	-2.6	972
2018_10_21 - BF-13-Erciyes\ 15-KVG-07@46.ais	4.50	0.08	1.16	0.07	0.0680	0.0196	7.69	2.32	-2.27	517
2018_10_21 - BF-13-Erciyes\ 15-KVG-07@47.ais	6.37	0.17	3.66	0.19	0.503	0.038	76.5	8.6	-8.0	264
2018_10_21 - BF-13-Erciyes\ 15-KVG-07@48.ais	4.96	0.10	1.27	0.13	0.0858	0.0333	9.80	4.06	-3.91	187
2018_10_21 - BF-13-Erciyes\ 15-KVG-07@49.ais	4.85	0.09	1.48	0.09	0.143	0.023	16.9	2.9	-2.9	363
2018_10_21 - BF-13-Erciyes\ 15-KVG-07@50.ais	8.95	0.21	6.36	0.34	0.678	0.046	124	17	-15	410
2018_10_21 - BF-13-Erciyes\ 15-KVG-07@51.ais	4.76	0.09	1.43	0.09	0.132	0.024	15.5	3.0	-2.9	445
2018_10_21 - BF-13-Erciyes\ 15-KVG-07@52.ais	5.62	0.12	3.02	0.10	0.448	0.025	64.8	5.1	-4.8	735
2018_10_21 - BF-13-Erciyes\ 15-KVG-07@53.ais	5.65	0.16	3.09	0.32	0.459	0.070	67.2	15.1	-13.3	349
2018_10_21 - BF-13-Erciyes\ 15-KVG-07@54.ais	5.91	0.26	2.48	0.08	0.312	0.023	40.8	3.7	-3.6	782
2018_10_21 - BF-13-Erciyes\ 15-KVG-07@55.ais	9.84	0.39	4.25	0.75	0.373	0.086	51.0	16.1	-14.0	832
2018_10_21 - BF-13-Erciyes\ 15-KVG-07@57.ais	7.05	0.28	2.89	0.20	0.321	0.036	42.3	5.9	-5.6	416
2018_10_21 - BF-13-Erciyes\ 15-KVG-07@58.ais	8.80	0.20	4.22	0.07	0.419	0.014	59.3	2.7	-2.6	9720
2018_10_21 - BF-13-Erciyes\ 15-KVG-07@59.ais	10.9	0.4	4.47	0.21	0.355	0.025	47.9	4.3	-4.2	2650
2018_10_21 - BF-13-Erciyes\ 15-KVG-07@60.ais	8.34	0.29	4.71	0.12	0.511	0.026	78.1	5.9	-5.6	898
2018_10_21 - BF-13-Erciyes\ 15-KVG-07@62.ais	6.62	0.16	1.89	0.09	0.169	0.017	20.3	2.3	-2.2	617
2018_10_21 - BF-13-Erciyes\ 15-KVG-07@63.ais	6.77	0.17	3.30	0.13	0.407	0.025	57.1	4.6	-4.5	715
2018_10_21 - BF-13-Erciyes\ 15-KVG-07@64.ais	6.31	0.16	4.07	0.27	0.584	0.054	95.7	15.0	-13.2	369
2018_10_21 - BF-13-Erciyes\ 15-KVG-07@65.ais	4.27	0.12	3.59	0.08	0.796	0.038	173	23	-19	6530
2018_10_21 - BF-13-Erciyes\ 15-KVG-07@66.ais	8.12	0.16	1.69	0.15	0.107	0.022	12.4	2.7	-2.6	243
2018_10_21 - BF-13-Erciyes\ 15-KVG-07@67.ais	4.36	0.11	3.14	0.13	0.646	0.042	113	14	-12	534
2018_10_21 - BF-13-Erciyes\ 15-KVG-07@68.ais	8.32	0.22	6.55	0.25	0.762	0.041	157	21	-17	323
2018_10_21 - BF-13-Erciyes\ 15-KVG-07@69.ais	5.30	0.18	1.68	0.11	0.174	0.026	20.9	3.5	-3.4	475
2018_10_21 - BF-13-Erciyes\ 15-KVG-07@70.ais	4.62	0.09	1.17	0.10	0.0663	0.0284	7.49	3.37	-3.27	207
2018_10_21 - BF-13-Erciyes\ 15-KVG-07@71.ais	10.0	0.3	3.68	0.18	0.304	0.022	39.6	3.5	-3.4	898
2018_10_21 - BF-13-Erciyes\ 15-KVG-07@72.ais	11.2	0.3	3.27	0.16	0.228	0.017	28.2	2.4	-2.3	810
2018_10_21 - BF-13-Erciyes\ 15-KVG-07@73.ais	5.39	0.11	2.45	0.14	0.343	0.033	45.8	5.6	-5.4	541
2018_10_21 - BF-13-Erciyes\ 15-KVG-07@74.ais	5.48	0.10	2.26	0.15	0.294	0.033	37.9	5.2	-5.0	611
2018_10_21 - BF-13-Erciyes\ 15-KVG-07@75.ais	6.71	0.16	2.58	0.05	0.286	0.012	36.8	1.9	-1.9	2760
2018_10_21 - BF-13-Erciyes\ 15-KVG-07@76.ais	28.7	1.3	20.6	0.9	0.708	0.046	135	19	-16	2820
2018_10_21 - BF-13-Erciyes\ 15-KVG-07@77.ais	5.71	0.17	1.95	0.16	0.216	0.034	26.6	4.8	-4.6	458
2018_10_21 - BF-13-Erciyes\ 15-KVG-07@78.ais	5.51	0.19	1.57	0.11	0.143	0.025	16.8	3.3	-3.2	286
2018_10_21 - BF-13-Erciyes\ 15-KVG-07@79.ais	7.48	0.15	3.70	0.27	0.423	0.043	60.0	8.4	-7.8	347
2018_10_21 - BF-13-Erciyes\ 15-KVG-07@80.ais	7.05	0.31	7.30	0.33	1.04	0.08	∞	∞	∞	1220
2018_10_21 - BF-13-Erciyes\ 15-KVG-07@81.ais	6.85	0.28	2.40	0.39	0.250	0.067	31.3	10.2	-9.3	326
2018_10_21 - BF-13-Erciyes\ 15-KVG-07@82.ais	8.77	0.18	4.32	0.13	0.433	0.019	62.0	3.8	-3.6	1010
2018_10_21 - BF-13-Erciyes\ 15-KVG-07@83.ais	4.85	0.09	1.25	0.09	0.0833	0.0232	9.49	2.79	-2.72	334
2018_10_21 - BF-13-Erciyes\ 15-KVG-07@84.ais	4.79	0.09	1.20	0.09	0.0710	0.0233	8.04	2.77	-2.70	330
2018_10_21 - BF-13-Erciyes\ 15-KVG-07@85.ais	4.70	0.16	2.45	0.11	0.404	0.034	56.5	6.4	-6.1	389
2018_10_21 - BF-13-Erciyes\ 15-KVG-07@86.ais	4.47	0.08	1.18	0.06	0.0728	0.0187	8.26	2.22	-2.18	499
2018_10_21 - BF-13-Erciyes\ 15-KVG-07@87.ais	5.85	0.11	2.85	0.09	0.391	0.021	54.2	3.9	-3.7	1850
2018_10_21 - BF-13-Erciyes\ 15-KVG-07@88.ais	4.70	0.10	1.36	0.11	0.117	0.030	13.6	3.8	-3.7	300
2018_10_21 - BF-13-Erciyes\ 15-KVG-07@89.ais	7.05	0.33	4.98	0.20	0.661	0.049	118	17	-15	555
2018_10_21 - BF-13-Erciyes\ 15-KVG-07@90.ais	4.04	0.08	3.23	0.09	0.738	0.035	146	16	-14	598
2018_10_21 - BF-13-Erciyes\ 15-KVG-07@91.ais	15.1	0.7	12.6	0.7	0.822	0.066	188	51	-34	2050
2018_10_21 - BF-13-Erciyes\ 15-KVG-07@92.ais	7.05	0.22	3.21	0.09	0.373	0.021	50.9	3.7	-3.5	715
2018_10_21 - BF-13-Erciyes\ 15-KVG-07@94.ais	8.23	0.20	3.77	0.09	0.390	0.017	53.9	3.0	-2.9	1250
2018_10_21 - BF-13-Erciyes\ 15-KVG-07@95.ais	5.71	0.12	4.80	0.31	0.811	0.067	182	48	-33	230
2018_10_21 - BF-13-Erciyes\ 15-KVG-07@96.ais	6.34	0.21	2.04	0.10	0.206	0.020	25.2	2.7	-2.7	695
2018_10_21 - BF-13-Erciyes\ 15-KVG-07@97.ais	5.36	0.12	2.45	0.09	0.345	0.023	46.2	3.9	-3.8	539
2018_10_21 - BF-13-Erciyes\ 15-KVG-07@98.ais	10.4	0.4	3.04	0.22	0.223	0.025	27.5	3.6	-3.5	1360
2018_10_21 - BF-13-Erciyes\ 15-KVG-07@99.ais	6.54	0.18	2.69	0.22	0.316	0.040	41.4	6.7	-6.3	882
2018_10_21 - BF-13-Erciyes\ 15-KVG-07@100.ais	8.40	0.26	2.71	0.26	0.239	0.036	29.9	5.3	-5.1	439
2018_10_21 - BF-13-Erciyes\ 15-KVG-07@101.ais	5.28	0.11	1.58	0.09	0.151	0.022	17.8	2.8	-2.8	495
2018_10_21 - BF-13-Erciyes\ 15-KVG-07@102.ais	7.40	0.16	6.67	0.29	0.887	0.050	239	63	-40	186
2018_10_21 - BF-13-Erciyes\ 15-KVG-07@103.ais	5.62	0.14	1.90	0.13	0.208	0.028	25.4	3.9	-3.7	314
2018_10_21 - BF-13-Erciyes\ 15-KVG-07@104.ais	7.00	0.15	2.33	0.15	0.232	0.026	28.8	3.7	-3.6	525
2018_10_21 - BF-13-Erciyes\ 15-KVG-07@105.ais	11.5	0.5	7.77	0.84	0.645	0.084	113	29	-23	489
2018_10_21 - BF-13-Erciyes\ 15-KVG-07@106.ais	4.47	0.21	2.76	0.11	0.518	0.043	79.7	10.2	-9.3	818
2018_10_21 - BF-13-Erciyes\ 15-KVG-07@107.ais	9.78	0.29	7.09	0.35	0.697	0.045	130	18	-15	980
2018_10_21 - BF-13-Erciyes\ 15-KVG-07@108.ais	6.77	0.18	2.65	0.06	0.296	0.014	38.4	2.2	-2.2	2030
2018_10_21 - BF-13-Erciyes\ 15-KVG-07@109.ais	7.48	0.23	1.99	0.19	0.164	0.030	19.5	4.0	-3.9	339
2018_10_21 - BF-13-Erciyes\ 15-KVG-07@110.ais	6.48	0.22	4.83	0.19	0.704	0.045	133	18	-15	578
2018_10_21 - BF-13-Erciyes\ 15-KVG-07@111.ais	5.51	0.12	1.46	0.16	0.117	0.035	13.6	4.4	-4.3	234
2018_10_21 - BF-13-Erciyes\ 15-KVG-07@112.ais	6.11	0.28	2.17	0.26	0.241	0.052	30.1	7.8	-7.3	228
2018_10_21 - BF-13-Erciyes\ 15-KVG-07@113.ais	9.32	0.34	3.48	0.22	0.305	0.029	39.7	4.7	-4.5	574
2018_10_21 - BF-13-Erciyes\ 15-KVG-07@114.ais	8.83	0.58	4.30	1.04	0.427	0.135	60.8	29.4	-23.1	508
2018_10_21 - BF-13-Erciyes\ 15-KVG-07@115.ais	5.71	0.20	1.42	0.03	0.103	0.009	11.9	1.1	-1.1	2280
2018_10_21 - BF-13-Erciyes\ 15-KVG-07@116.ais	6.74	0.13	2.97	0.12	0.351	0.023	47.3	3.9	-3.8	636
2018_10_21 - BF-13-Erciyes\ 15-KVG-07@117.ais	7.08	0.15	2.34	0.09	0.230	0.016	28.6	2.3	-2.2	617
2018_10_21 - BF-13-Erciyes\ 15-KVG-07@118.ais	5.08	0.12	1.44	0.08	0.124	0.020	14.5	2.5	-2.4	420
2018_10_21 - BF-13-Erciyes\ 15-KVG-07@119.ais	9.06	0.22	3.76	0.16	0.349	0.022	46.8	3.8	-3.7	980
2018_10_21 - BF-13-Erciyes\ 15-KVG-07@120.ais	6.65	0.13	3.16	0.09	0.391	0.019	54.1	3.5	-3.3	714
2018_10_21 - BF-13-Erciyes\ 15-KVG-07@121.ais	9.35	0.37	3.49	0.16	0.305	0.024	39.8	3.8	-3.7	1320
2018_10_21 - BF-13-Erciyes\ 15-KVG-07@122.ais	5.96	0.15	2.25	0.16	0.264	0.034	33.5	5.1	-4.9	476
2018_10_21 - BF-13-Erciyes\ 15-KVG-07@123.ais	17.2	0.6	13.3	0.7	0.757	0.053	155	27	-22	3930
2018_10_21 - BF-13-Erciyes\ 15-KVG-07@124.ais	4.73	0.09	1.88	0.11	0.252	0.030	31.7	4.5	-4.3	393
2017_09_26 - BF-06-Erciyes\ 15-KVG-08@1.ais	4.20	0.08	3.40	0.20	0.755	0.063	153	33	-25	396
2017_09_26 - BF-06-Erciyes\ 15-KVG-08@2.ais	5.35	0.10	3.36	0.14	0.549	0.035	87.0	8.8	-8.1	498
2017_09_26 - BF-06-Erciyes\ 15-KVG-08@3.ais	6.18	0.17	1.53	0.17	0.117	0.034	13.6	4.2	-4.1	290
2017_09_26 - BF-06-Erciyes\ 15-KVG-08@4.ais	5.24	0.14	4.95	0.37	0.935	0.091	298	∞	-96	301
2017_09_26 - BF-06-Erciyes\ 15-KVG-08@5.ais	8.96	0.20	6.93	0.36	0.748	0.048	150	23	-19	162
2017_09_26 - BF-06-Erciyes\ 15-KVG-08@7.ais	7.22	0.15	6.06	0.31	0.815	0.053	185	37	-28	296
2017_09_26 - BF-06-Erciyes\ 15-KVG-08@8.ais	7.37	0.14	6.70	0.27	0.897	0.047	248	66	-41	250
2017_09_26 - BF-06-Erciyes\ 15-KVG-08@10.ais	4.35	0.09	1.43	0.15	0.150	0.044	17.7	5.8	-5.5	458
2017_09_26 - BF-06-Erciyes\ 15-KVG-08@11.ais	5.86	0.11	3.81	0.13	0.585	0.030	95.9	8.1	-7.5	1130
2017_09_26 - BF-06-Erciyes\ 15-KVG-08@12.ais	8.28	0.18	7.88	0.21	0.945	0.037	316	122	-56	628
2017_09_26 - BF-06-Erciyes\ 15-KVG-08@13.ais	4.50	0.09	2.73	0.14	0.505	0.042	76.7	9.7	-8.9	325
2017_09_26 - BF-06-Erciyes\ 15-KVG-08@14.ais	7.78	0.25	7.05	0.36	0.894	0.061	245	93	-50	173
2017_09_26 - BF-06-Erciyes\ 15-KVG-08@15.ais	6.48	0.16	2.37	0.09	0.261	0.019	33.0	2.8	-2.8	1190
2017_09_26 - BF-06-Erciyes\ 15-KVG-08@16.ais	10.9	0.2	4.45	0.29	0.354	0.030	47.8	5.2	-5.0	314
2017_09_26 - BF-06-Erciyes\ 15-KVG-08@18.ais	6.12	0.15	3.12	0.14	0.423	0.029	60.0	5.6	-5.3	666
2017_09_26 - BF-06-Erciyes\ 15-KVG-08@19.ais	8.88	0.17	4.22	0.27	0.415	0.035	58.6	6.7	-6.3	249
2017_09_26 - BF-06-Erciyes\ 15-KVG-08@20.ais	5.06	0.10	3.14	0.13	0.535	0.035	83.7	8.4	-7.8	507
2017_09_26 - BF-06-Erciyes\ 15-KVG-08@21.ais	6.01	0.12	5.96	0.31	0.991	0.065	517	∞	-233	160
2017_09_26 - BF-06-Erciyes\ 15-KVG-08@22.ais	9.73	0.19	11.3	0.5	1.18	0.07	∞	∞	∞	245
2017_09_26 - BF-06-Erciyes\ 15-KVG-08@23.ais	9.11	0.18	4.17	0.21	0.397	0.027	55.3	5.0	-4.8	384
2017_09_26 - BF-06-Erciyes\ 15-KVG-08@24.ais	6.12	0.12	3.40	0.10	0.477	0.023	70.7	4.9	-4.7	2940
2017_09_26 - BF-06-Erciyes\ 15-KVG-08@25.ais	8.67	0.17	4.63	0.18	0.479	0.025	71.2	5.5	-5.2	516
2017_09_26 - BF-06-Erciyes\ 15-KVG-08@26.ais	7.10	0.21	4.00	0.29	0.498	0.050	75.2	11.6	-10.5	209
2017_09_26 - BF-06-Erciyes\ 15-KVG-10@1.ais	4.91	0.11	4.50	0.09	0.897	0.035	249	46	-32	2160
2017_09_26 - BF-06-Erciyes\ 15-KVG-10@2.ais	4.17	0.08	3.77	0.08	0.876	0.035	228	36	-27	3300
2017_09_26 - BF-06-Erciyes\ 15-KVG-10@3.ais	4.32	0.09	4.06	0.13	0.924	0.046	281	102	-52	412
2017_09_26 - BF-06-Erciyes\ 15-KVG-10@4.ais	5.71	0.16	5.29	0.11	0.912	0.040	266	65	-41	1310
2017_09_26 - BF-06-Erciyes\ 15-KVG-10@5.ais	5.62	0.12	5.29	0.24	0.930	0.057	290	180	-65	487
2017_09_26 - BF-06-Erciyes\ 15-KVG-10@6.ais	5.09	0.10	4.72	0.24	0.913	0.061	267	133	-58	364
2017_09_26 - BF-06-Erciyes\ 15-KVG-10@7.ais	5.47	0.12	5.62	0.23	1.03	0.06	∞	∞	∞	704
2017_09_26 - BF-06-Erciyes\ 15-KVG-10@8.ais	4.82	0.10	4.44	0.10	0.901	0.037	253	50	-34	1850
2017_09_26 - BF-06-Erciyes\ 15-KVG-10@9.ais	5.62	0.15	4.99	0.15	0.866	0.043	219	42	-30	1460
2017_09_26 - BF-06-Erciyes\ 15-KVG-10@10.ais	4.82	0.09	4.47	0.15	0.911	0.046	264	78	-45	774
2017_09_26 - BF-06-Erciyes\ 15-KVG-10@11.ais	6.54	0.16	6.47	0.37	0.988	0.072	480	∞	-210	169
2017_09_26 - BF-06-Erciyes\ 15-KVG-10@12.ais	4.35	0.09	4.33	0.32	0.993	0.096	544	∞	-295	569
2017_09_26 - BF-06-Erciyes\ 15-KVG-10@13.ais	6.04	0.12	6.33	0.34	1.06	0.07	∞	∞	∞	336
2017_09_26 - BF-06-Erciyes\ 15-KVG-10@15.ais	3.82	0.07	3.48	0.05	0.886	0.031	237	34	-26	3850
2017_09_26 - BF-06-Erciyes\ 15-KVG-10@16.ais	2.65	0.05	2.58	0.08	0.956	0.058	340	∞	-91	1300
2017_09_26 - BF-06-Erciyes\ 15-KVG-10@20.ais	6.04	0.32	6.03	0.28	0.999	0.082	728	∞	-456	742
2017_09_26 - BF-06-Erciyes\ 15-KVG-10@21.ais	4.41	0.09	4.27	0.14	0.960	0.047	351	∞	-84	659
2017_09_26 - BF-06-Erciyes\ 15-KVG-10@22.ais	6.69	0.27	6.22	0.26	0.920	0.062	275	161	-62	983
2017_09_26 - BF-06-Erciyes\ 15-KVG-10@23.ais	8.99	0.19	9.05	0.55	1.01	0.07	∞	∞	∞	175
2017_09_26 - BF-06-Erciyes\ 15-KVG-10@25.ais	4.62	0.09	4.15	0.20	0.873	0.059	226	68	-42	206
2017_09_26 - BF-06-Erciyes\ 15-KVG-10@26.ais	14.7	0.6	14.7	0.9	1.00	0.08	∞	∞	∞	1080
2017_06_08 - BF-02-Erciyes\ 15-KVG-11@01.ais	5.72	0.11	4.43	0.18	0.731	0.041	143	18	-15	505
2017_06_08 - BF-02-Erciyes\ 15-KVG-11@2.ais	9.02	0.20	4.24	0.16	0.408	0.022	57.3	4.1	-4.0	707
2017_06_08 - BF-02-Erciyes\ 15-KVG-11@3.ais	7.50	0.16	3.36	0.23	0.369	0.036	50.3	6.5	-6.1	486
2017_06_08 - BF-02-Erciyes\ 15-KVG-11@4.ais	4.42	0.08	4.25	0.24	0.950	0.072	327	∞	-97	186
2017_06_08 - BF-02-Erciyes\ 15-KVG-11@5.ais	6.89	0.19	6.32	0.32	0.905	0.061	257	112	-54	328
2017_06_08 - BF-02-Erciyes\ 15-KVG-11@06.ais	8.20	0.16	7.61	0.29	0.919	0.045	274	88	-48	358
2017_06_08 - BF-02-Erciyes\ 15-KVG-11@7.ais	5.49	0.14	3.56	0.15	0.577	0.038	93.9	10.2	-9.3	686
2017_06_08 - BF-02-Erciyes\ 15-KVG-11@8.ais	7.38	0.21	5.63	0.44	0.729	0.072	142	34	-26	130
2017_06_08 - BF-02-Erciyes\ 15-KVG-11@9.ais	4.79	0.16	1.75	0.07	0.213	0.020	26.1	2.8	-2.8	1320
2017_06_08 - BF-02-Erciyes\ 15-KVG-11@10.ais	4.34	0.11	2.53	0.16	0.468	0.049	68.9	10.6	-9.7	320
2017_06_08 - BF-02-Erciyes\ 15-KVG-11@11.ais	4.31	0.09	2.57	0.14	0.486	0.043	72.7	9.5	-8.8	386
2017_06_08 - BF-02-Erciyes\ 15-KVG-11@12.ais	7.18	0.15	2.58	0.18	0.264	0.029	33.5	4.4	-4.2	653
2017_06_08 - BF-02-Erciyes\ 15-KVG-11@13.ais	5.33	0.12	3.23	0.21	0.523	0.050	80.9	12.1	-10.9	246
2017_06_08 - BF-02-Erciyes\ 15-KVG-11@14.ais	10.9	0.4	11.2	0.6	1.03	0.07	∞	∞	∞	312
2017_06_08 - BF-02-Erciyes\ 15-KVG-11@15.ais	5.23	0.09	5.09	0.18	0.967	0.046	373	∞	-96	419
2017_06_08 - BF-02-Erciyes\ 15-KVG-11@16.ais	5.32	0.13	4.13	0.16	0.728	0.042	142	18	-16	400
2017_06_08 - BF-02-Erciyes\ 15-KVG-11@17.ais	5.73	0.11	2.83	0.08	0.395	0.019	55.0	3.5	-3.4	1490
2017_06_08 - BF-02-Erciyes\ 15-KVG-11@18.ais	6.75	0.14	2.87	0.07	0.332	0.014	44.1	2.4	-2.3	1790
2017_06_08 - BF-02-Erciyes\ 15-KVG-11@19.ais	8.48	0.37	2.62	0.18	0.224	0.026	27.8	3.7	-3.6	1170
2017_06_08 - BF-02-Erciyes\ 15-KVG-11@20.ais	6.33	0.12	4.69	0.13	0.696	0.029	130	11	-10	759
2018_07_21 - BF-02-05-Reunion\ 15-KVG-11@21.ais	5.07	0.09	5.21	0.16	1.03	0.05	∞	∞	∞	326
2018_07_21 - BF-02-05-Reunion\ 15-KVG-11@24.ais	9.85	0.26	7.04	0.15	0.685	0.026	126	9	-9	4310
2018_07_21 - BF-02-05-Reunion\ 15-KVG-11@25.ais	6.09	0.16	3.76	0.15	0.550	0.033	87.3	8.3	-7.8	693
2018_07_21 - BF-02-05-Reunion\ 15-KVG-11@26.ais	53.3	1.2	36.5	0.7	0.678	0.021	124	7	-7	1720
2018_07_21 - BF-02-05-Reunion\ 15-KVG-11@27.ais	5.33	0.13	2.88	0.14	0.445	0.034	64.3	6.9	-6.5	354
2018_07_21 - BF-02-05-Reunion\ 15-KVG-11@28.ais	4.81	0.13	2.94	0.08	0.520	0.027	80.1	6.4	-6.0	785
2018_07_21 - BF-02-05-Reunion\ 15-KVG-11@29.ais	4.43	0.09	2.59	0.14	0.474	0.041	70.2	8.9	-8.3	325
2018_07_21 - BF-02-05-Reunion\ 15-KVG-11@30.ais	8.75	0.19	5.64	0.32	0.602	0.043	101	13	-11	206
2018_07_21 - BF-02-05-Reunion\ 15-KVG-11@31.ais	3.94	0.08	3.70	0.13	0.919	0.050	274	105	-53	284
2018_07_21 - BF-02-05-Reunion\ 15-KVG-11@32.ais	4.78	0.09	2.99	0.15	0.535	0.042	83.6	10.2	-9.3	340
2018_07_21 - BF-02-05-Reunion\ 15-KVG-11@33.ais	5.71	0.11	3.25	0.12	0.486	0.028	72.7	6.0	-5.7	605
2018_07_21 - BF-02-05-Reunion\ 15-KVG-11@34.ais	6.43	0.13	2.73	0.05	0.328	0.013	43.4	2.1	-2.1	2330
2018_07_21 - BF-02-05-Reunion\ 15-KVG-11@35.ais	7.97	0.17	5.26	0.15	0.616	0.026	105	8	-7	671
2018_07_21 - BF-02-05-Reunion\ 15-KVG-11@36.ais	7.77	0.18	6.21	0.29	0.773	0.046	162	25	-20	275
2018_07_21 - BF-02-05-Reunion\ 15-KVG-11@37.ais	4.87	0.12	3.12	0.21	0.557	0.055	89.0	14.4	-12.7	179
2018_07_21 - BF-02-05-Reunion\ 15-KVG-11@38.ais	4.98	0.10	4.74	0.17	0.940	0.047	307	165	-63	377
2018_07_21 - BF-02-05-Reunion\ 15-KVG-11@39.ais	6.06	0.20	3.93	0.20	0.587	0.046	96.5	12.8	-11.4	358
2018_07_21 - BF-02-05-Reunion\ 15-KVG-11@40.ais	5.30	0.16	5.21	0.21	0.979	0.059	423	∞	-147	332
2017_06_08 - BF-02-Erciyes\ 15-KVG-12@2.ais	5.88	0.11	5.23	0.31	0.869	0.065	222	74	-44	212
2017_06_08 - BF-02-Erciyes\ 15-KVG-12@3.ais	6.55	0.12	5.77	0.35	0.862	0.065	216	69	-42	248
2017_06_08 - BF-02-Erciyes\ 15-KVG-12@4.ais	6.08	0.11	6.19	0.39	1.02	0.08	∞	∞	∞	148
2017_06_08 - BF-02-Erciyes\ 15-KVG-12@06.ais	4.16	0.09	3.97	0.17	0.941	0.059	309	∞	-76	292
2017_06_08 - BF-02-Erciyes\ 15-KVG-12@7.ais	5.27	0.17	5.69	0.42	1.10	0.11	∞	∞	∞	388
2017_06_08 - BF-02-Erciyes\ 15-KVG-12@8.ais	9.00	0.18	8.32	0.49	0.917	0.064	272	158	-62	187
2017_06_08 - BF-02-Erciyes\ 15-KVG-12@9.ais	5.30	0.11	5.06	0.41	0.945	0.097	317	∞	-111	111
2017_06_08 - BF-02-Erciyes\ 15-KVG-12@10.ais	4.07	0.09	3.95	0.15	0.962	0.056	356	∞	-99	323
2017_06_08 - BF-02-Erciyes\ 15-KVG-12@12b.ais	3.99	0.07	3.64	0.19	0.888	0.064	239	93	-49	248
2017_06_08 - BF-02-Erciyes\ 15-KVG-12@13b.ais	5.55	0.10	4.95	0.22	0.871	0.051	223	54	-36	343
2017_06_08 - BF-02-Erciyes\ 15-KVG-12@14b.ais	5.60	0.10	5.52	0.26	0.983	0.059	448	∞	-166	256
2017_06_08 - BF-02-Erciyes\ 15-KVG-12@15b.ais	4.24	0.08	4.19	0.09	0.986	0.036	463	∞	-138	1090
2017_06_08 - BF-02-Erciyes\ 15-KVG-12@16b.ais	3.29	0.06	3.34	0.11	1.02	0.05	∞	∞	∞	591
2017_06_08 - BF-02-Erciyes\ 15-KVG-12@17b.ais	3.45	0.06	3.41	0.11	0.985	0.050	455	∞	-157	572
2017_06_08 - BF-02-Erciyes\ 15-KVG-12@18b.ais	5.75	0.10	5.53	0.28	0.955	0.061	339	∞	-94	224
2017_06_08 - BF-02-Erciyes\ 15-KVG-12@19.ais	6.03	0.28	6.10	0.33	1.01	0.08	∞	∞	∞	269
2017_06_08 - BF-02-Erciyes\ 15-KVG-12@20.ais	6.07	0.11	5.11	0.35	0.813	0.071	183	52	-35	172
2017_06_08 - BF-02-Erciyes\ 15-KVG-12@21.ais	4.63	0.09	4.24	0.13	0.895	0.041	246	54	-36	575
2017_06_08 - BF-02-Erciyes\ 15-KVG-12@22.ais	4.08	0.09	4.07	0.18	0.994	0.064	561	∞	-271	339
2017_06_08 - BF-02-Erciyes\ 15-KVG-12@23.ais	4.41	0.08	4.29	0.11	0.965	0.039	367	∞	-83	843
2017_06_08 - BF-02-Erciyes\ 15-KVG-12@24.ais	11.0	0.3	10.7	0.4	0.975	0.045	403	∞	-112	556
2017_06_08 - BF-02-Erciyes\ 15-KVG-12@25.ais	4.67	0.13	4.09	0.35	0.848	0.097	205	111	-54	178
2017_09_26 - BF-06-Erciyes\ 15-KVG-15@1.ais	5.89	0.11	5.31	0.30	0.885	0.064	236	89	-48	729
2017_09_26 - BF-06-Erciyes\ 15-KVG-15@2.ais	3.76	0.08	3.50	0.14	0.910	0.057	262	108	-53	599
2017_09_26 - BF-06-Erciyes\ 15-KVG-15@3.ais	5.00	0.10	5.13	0.21	1.03	0.06	∞	∞	∞	358
2017_09_26 - BF-06-Erciyes\ 15-KVG-15@4.ais	34.6	0.7	33.6	0.8	0.971	0.033	385	∞	-81	1150
2017_09_26 - BF-06-Erciyes\ 15-KVG-15@5.ais	6.45	0.12	6.07	0.29	0.931	0.057	293	196	-66	463
2017_09_26 - BF-06-Erciyes\ 15-KVG-15@6.ais	3.99	0.08	3.89	0.28	0.967	0.095	374	∞	-149	187
2017_09_26 - BF-06-Erciyes\ 15-KVG-15@7.ais	6.66	0.13	6.52	0.46	0.977	0.083	410	∞	-165	405
2017_09_26 - BF-06-Erciyes\ 15-KVG-15@8.ais	8.49	0.17	9.47	0.55	1.13	0.08	∞	∞	∞	218
2017_09_26 - BF-06-Erciyes\ 15-KVG-15@11.ais	4.82	0.09	4.41	0.14	0.895	0.043	246	58	-38	1130
2017_09_26 - BF-06-Erciyes\ 15-KVG-15@12.ais	5.89	0.23	5.65	0.58	0.951	0.124	330	∞	-138	190
2017_09_26 - BF-06-Erciyes\ 15-KVG-15@13.ais	4.79	0.10	4.91	0.38	1.03	0.10	∞	∞	∞	198
2017_09_26 - BF-06-Erciyes\ 15-KVG-15@14.ais	3.96	0.07	3.78	0.12	0.941	0.048	308	178	-64	436
2017_09_26 - BF-06-Erciyes\ 15-KVG-15@15.ais	4.53	0.09	4.17	0.26	0.900	0.074	252	149	-61	278
2017_09_26 - BF-06-Erciyes\ 15-KVG-15@16.ais	7.99	0.26	8.22	0.48	1.03	0.08	∞	∞	∞	344
2017_09_26 - BF-06-Erciyes\ 15-KVG-15@17.ais	5.71	0.14	5.03	0.19	0.859	0.047	214	44	-31	710
2017_09_26 - BF-06-Erciyes\ 15-KVG-15@18.ais	8.88	0.22	7.82	0.50	0.868	0.067	221	77	-45	176
2017_09_26 - BF-06-Erciyes\ 15-KVG-15@19.ais	8.31	0.16	8.06	0.36	0.966	0.053	369	∞	-103	382
2017_09_26 - BF-06-Erciyes\ 15-KVG-15@20.ais	6.63	0.22	6.99	0.41	1.06	0.08	∞	∞	∞	443
2017_09_26 - BF-06-Erciyes\ 15-KVG-15@21.ais	4.97	0.10	4.74	0.19	0.943	0.053	313	288	-72	571
2017_09_26 - BF-06-Erciyes\ 15-KVG-15@22.ais	4.17	0.08	4.39	0.24	1.07	0.08	∞	∞	∞	243
2017_09_26 - BF-06-Erciyes\ 15-KVG-15@25.ais	4.67	0.09	4.39	0.22	0.925	0.063	283	204	-67	280
2017_06_12 - BF-03-Erciyes - U-Th\ 15-KVG-17@2.ais	5.68	0.15	1.34	0.15	0.0961	0.0320	11.0	3.9	-3.8	332
2017_06_12 - BF-03-Erciyes - U-Th\ 15-KVG-17@5.ais	3.82	0.12	1.82	0.16	0.320	0.057	42.1	9.6	-8.8	470
2017_06_12 - BF-03-Erciyes - U-Th\ 15-KVG-17@6.ais	3.73	0.07	4.12	0.22	1.14	0.08	∞	∞	∞	243
2017_06_12 - BF-03-Erciyes - U-Th\ 15-KVG-17@7.ais	3.96	0.09	4.09	0.19	1.04	0.07	∞	∞	∞	490
2017_06_12 - BF-03-Erciyes - U-Th\ 15-KVG-17@8.ais	6.03	0.15	1.76	0.27	0.171	0.052	20.5	7.1	-6.7	183
2017_06_12 - BF-03-Erciyes - U-Th\ 15-KVG-17@9.ais	4.38	0.21	2.61	0.23	0.495	0.072	74.6	16.9	-14.6	233
2017_06_12 - BF-03-Erciyes - U-Th\ 15-KVG-17@10.ais	10.5	0.2	7.17	0.12	0.653	0.019	115	6	-6	2150
2017_06_12 - BF-03-Erciyes - U-Th\ 15-KVG-17@11.ais	5.18	0.12	1.76	0.32	0.204	0.074	25.0	10.6	-9.7	300
2017_06_12 - BF-03-Erciyes - U-Th\ 15-KVG-17@12.ais	4.96	0.19	2.53	0.29	0.406	0.074	56.9	14.5	-12.8	377
2017_06_12 - BF-03-Erciyes - U-Th\ 15-KVG-17@13.ais	4.34	0.08	1.32	0.10	0.128	0.030	15.0	3.9	-3.7	312
2017_06_12 - BF-03-Erciyes - U-Th\ 15-KVG-17@14.ais	8.11	0.38	3.64	0.19	0.383	0.034	52.7	6.1	-5.8	502
2017_06_12 - BF-03-Erciyes - U-Th\ 15-KVG-17@15.ais	3.86	0.07	1.37	0.14	0.166	0.047	19.8	6.4	-6.0	402
2017_06_12 - BF-03-Erciyes - U-Th\ 15-KVG-17@16.ais	6.84	0.13	3.72	0.10	0.478	0.020	70.9	4.3	-4.1	4680
2017_06_12 - BF-03-Erciyes - U-Th\ 15-KVG-17@17.ais	4.90	0.10	5.24	0.38	1.09	0.10	∞	∞	∞	152
2017_06_12 - BF-03-Erciyes - U-Th\ 15-KVG-17@19.ais	5.28	0.16	4.83	0.49	0.899	0.116	250	∞	-83	176
2017_06_12 - BF-03-Erciyes - U-Th\ 15-KVG-17@20.ais	4.08	0.08	2.47	0.16	0.496	0.050	74.9	11.5	-10.4	326
2017_06_12 - BF-03-Erciyes - U-Th\ 15-KVG-17@21.ais	7.98	0.15	8.61	0.62	1.09	0.09	∞	∞	∞	176
2017_06_12 - BF-03-Erciyes - U-Th\ 15-KVG-17@22.ais	4.25	0.08	1.31	0.09	0.130	0.026	15.2	3.3	-3.2	609
2017_06_12 - BF-03-Erciyes - U-Th\ 15-KVG-17@23.ais	5.13	0.11	3.25	0.17	0.557	0.043	88.9	11.1	-10.1	368
2017_06_12 - BF-03-Erciyes - U-Th\ 15-KVG-17@24.ais	4.50	0.11	3.88	0.14	0.830	0.045	193	34	-26	611
2017_06_12 - BF-03-Erciyes - U-Th\ 15-KVG-17@25.ais	4.36	0.08	4.08	0.18	0.921	0.056	277	134	-58	738
2017_06_12 - BF-03-Erciyes - U-Th\ 15-KVG-18@1.ais	4.41	0.08	4.25	0.19	0.954	0.060	336	∞	-91	335
2017_06_12 - BF-03-Erciyes - U-Th\ 15-KVG-18@2.ais	4.82	0.10	4.54	0.24	0.929	0.066	289	279	-71	279
2017_06_12 - BF-03-Erciyes - U-Th\ 15-KVG-18@3.ais	3.63	0.07	3.56	0.17	0.972	0.067	392	∞	-134	299
2017_06_12 - BF-03-Erciyes - U-Th\ 15-KVG-18@4.ais	18.1	0.5	17.8	0.6	0.983	0.047	443	∞	-143	1020
2017_06_12 - BF-03-Erciyes - U-Th\ 15-KVG-18@5.ais	3.21	0.15	3.41	0.21	1.09	0.11	∞	∞	∞	271
2017_06_12 - BF-03-Erciyes - U-Th\ 15-KVG-18@6.ais	4.49	0.10	4.61	0.17	1.03	0.06	∞	∞	∞	384
2017_06_12 - BF-03-Erciyes - U-Th\ 15-KVG-18@7.ais	4.79	0.14	4.50	0.37	0.924	0.101	281	∞	-92	120
2017_06_12 - BF-03-Erciyes - U-Th\ 15-KVG-18@8.ais	4.26	0.08	4.25	0.19	0.997	0.061	621	∞	-321	374
2017_06_12 - BF-03-Erciyes - U-Th\ 15-KVG-18@11.ais	2.34	0.10	2.50	0.13	1.11	0.12	∞	∞	∞	288
2017_06_12 - BF-03-Erciyes - U-Th\ 15-KVG-18@12.ais	7.32	0.28	6.94	0.32	0.941	0.065	310	∞	-81	745
2017_06_12 - BF-03-Erciyes - U-Th\ 15-KVG-18@13.ais	7.20	0.15	7.39	0.10	1.03	0.03	∞	∞	∞	2330
2017_06_12 - BF-03-Erciyes - U-Th\ 15-KVG-18@15.ais	4.42	0.09	4.68	0.20	1.08	0.07	∞	∞	∞	450
2017_06_12 - BF-03-Erciyes - U-Th\ 15-KVG-18@16.ais	4.27	0.08	4.15	0.14	0.965	0.047	365	∞	-92	572
2017_06_12 - BF-03-Erciyes - U-Th\ 15-KVG-18@17.ais	4.06	0.12	3.94	0.26	0.963	0.093	360	∞	-137	194
2017_06_12 - BF-03-Erciyes - U-Th\ 15-KVG-18@18.ais	6.32	0.12	6.05	0.15	0.951	0.034	329	130	-58	992
2017_06_12 - BF-03-Erciyes - U-Th\ 15-KVG-18@19.ais	7.04	0.13	6.95	0.27	0.986	0.048	466	∞	-163	371
2017_06_12 - BF-03-Erciyes - U-Th\ 15-KVG-18@20.ais	4.46	0.09	4.13	0.15	0.909	0.049	262	84	-47	467
2017_06_12 - BF-03-Erciyes - U-Th\ 15-KVG-18@21.ais	4.17	0.08	3.99	0.18	0.947	0.061	320	∞	-83	494
2017_06_12 - BF-03-Erciyes - U-Th\ 15-KVG-18@22.ais	3.30	0.06	3.51	0.09	1.09	0.05	∞	∞	∞	779
2017_06_12 - BF-03-Erciyes - U-Th\ 15-KVG-18@23.ais	6.56	0.21	6.65	0.30	1.02	0.06	∞	∞	∞	936
2017_06_12 - BF-03-Erciyes - U-Th\ 15-KVG-18@24.ais	3.88	0.08	3.95	0.17	1.03	0.06	∞	∞	∞	430
2017_06_12 - BF-03-Erciyes - U-Th\ 15-KVG-18@25.ais	3.94	0.08	3.69	0.17	0.916	0.062	271	147	-60	303
2017_06_12 - BF-03-Erciyes - U-Th\ 15-KVG-18@26.ais	4.25	0.08	4.52	0.25	1.08	0.08	∞	∞	∞	353
2017_06_12 - BF-03-Erciyes - U-Th\ 15-KVG-18@27.ais	4.08	0.09	4.44	0.13	1.11	0.05	∞	∞	∞	488
2017_06_12 - BF-03-Erciyes - U-Th\ 15-KVG-18@28.ais	6.89	0.16	7.15	0.37	1.04	0.07	∞	∞	∞	256
2017_06_12 - BF-03-Erciyes - U-Th\ 15-KVG-18@29.ais	5.37	0.10	5.09	0.29	0.936	0.069	300	∞	-80	190
2017_06_12 - BF-03-Erciyes - U-Th\ 15-KVG-18@30.ais	4.87	0.09	4.65	0.17	0.944	0.049	316	227	-69	514
2018_01_17 - BF-11-Erciyes\ 17-BF-21@1.ais	8.15	0.19	5.59	0.17	0.646	0.029	113	9	-9	501
2018_01_17 - BF-11-Erciyes\ 17-BF-21@2.ais	8.92	0.36	6.14	0.20	0.653	0.039	116	13	-12	796
2018_01_17 - BF-11-Erciyes\ 17-BF-21@3.ais	5.90	0.12	4.65	0.11	0.749	0.029	151	13	-12	446
2018_01_17 - BF-11-Erciyes\ 17-BF-21@4.ais	6.24	0.12	5.59	0.15	0.878	0.034	230	36	-27	1210
2018_01_17 - BF-11-Erciyes\ 17-BF-21@5.ais	5.53	0.15	4.76	0.20	0.834	0.052	196	41	-30	322
2018_01_17 - BF-11-Erciyes\ 17-BF-21@6.ais	5.56	0.11	4.08	0.09	0.682	0.026	125	9	-9	621
2018_01_17 - BF-11-Erciyes\ 17-BF-21@7.ais	8.66	0.32	8.80	0.39	1.02	0.07	∞	∞	∞	404
2018_01_17 - BF-11-Erciyes\ 17-BF-21@8.ais	6.33	0.13	4.83	0.14	0.723	0.032	140	13	-12	572
2018_01_17 - BF-11-Erciyes\ 17-BF-21@9.ais	8.55	0.16	7.24	0.12	0.829	0.024	193	16	-14	860
2018_01_17 - BF-11-Erciyes\ 17-BF-21@10.ais	6.21	0.12	4.40	0.10	0.658	0.025	117	8	-8	614
2018_01_17 - BF-11-Erciyes\ 17-BF-21@11.ais	7.81	0.22	5.85	0.20	0.716	0.037	137	15	-13	624
2018_01_17 - BF-11-Erciyes\ 17-BF-21@13.ais	6.41	0.16	5.11	0.12	0.764	0.032	158	16	-14	506
2018_01_17 - BF-11-Erciyes\ 17-BF-21@14.ais	4.10	0.07	3.46	0.11	0.798	0.040	175	24	-20	315
2018_01_17 - BF-11-Erciyes\ 17-BF-21@15.ais	6.13	0.11	5.10	0.18	0.803	0.038	177	24	-19	223
2018_01_17 - BF-11-Erciyes\ 17-BF-21@16.ais	6.58	0.16	4.83	0.14	0.692	0.031	129	12	-11	618
2018_01_17 - BF-11-Erciyes\ 17-BF-21@17.ais	7.21	0.19	5.44	0.13	0.719	0.030	139	12	-11	636
2018_01_17 - BF-11-Erciyes\ 17-BF-21@18.ais	8.55	0.27	7.12	0.27	0.813	0.046	183	31	-24	397
2018_01_17 - BF-11-Erciyes\ 17-BF-21@19.ais	8.24	0.19	6.19	0.22	0.721	0.036	139	15	-13	452
2018_01_17 - BF-11-Erciyes\ 17-BF-21@20.ais	9.86	0.38	10.1	0.4	1.03	0.06	∞	∞	∞	1440
2018_01_17 - BF-11-Erciyes\ 17-BF-21@21.ais	4.05	0.10	3.75	0.11	0.905	0.045	257	70	-42	392
2018_01_17 - BF-11-Erciyes\ 17-BF-21@22.ais	10.4	0.4	7.61	0.26	0.704	0.041	133	16	-14	711
2018_01_17 - BF-11-Erciyes\ 17-BF-21@23.ais	4.67	0.09	4.22	0.11	0.880	0.036	232	39	-29	454
2018_01_17 - BF-11-Erciyes\ 17-BF-21@24.ais	7.10	0.14	5.70	0.17	0.774	0.033	162	17	-15	439
2018_01_17 - BF-11-Erciyes\ 17-BF-21@25.ais	8.01	0.15	5.45	0.16	0.640	0.027	112	8	-8	604
2018_01_17 - BF-11-Erciyes\ 17-BF-21@26.ais	5.98	0.13	5.39	0.21	0.883	0.048	235	58	-38	289
2018_01_17 - BF-11-Erciyes\ 17-BF-21@27.ais	5.47	0.11	3.89	0.07	0.654	0.023	116	8	-7	960
2018_01_17 - BF-11-Erciyes\ 17-BF-21@28.ais	7.69	0.20	7.27	0.22	0.938	0.043	303	127	-57	245
2018_01_17 - BF-11-Erciyes\ 17-BF-21@29.ais	5.84	0.12	3.99	0.13	0.625	0.030	107	9	-8	702
2018_01_17 - BF-11-Erciyes\ 17-BF-21@30.ais	6.67	0.13	5.38	0.13	0.776	0.029	163	15	-13	600
2018_01_17 - BF-11-Erciyes\ 17-BF-22@1.ais	5.39	0.11	1.37	0.15	0.109	0.033	12.6	4.1	-3.9	159
2018_01_17 - BF-11-Erciyes\ 17-BF-22@2.ais	8.01	0.22	3.58	0.21	0.379	0.031	52.0	5.6	-5.3	341
2018_01_17 - BF-11-Erciyes\ 17-BF-22@3.ais	7.04	0.15	5.76	0.11	0.792	0.027	171	15	-13	939
2018_01_17 - BF-11-Erciyes\ 17-BF-22@4.ais	2.29	0.04	2.10	0.03	0.866	0.038	219	36	-27	1810
2018_01_17 - BF-11-Erciyes\ 17-BF-22@5.ais	6.10	0.12	2.07	0.04	0.229	0.010	28.3	1.4	-1.4	2230
2018_01_17 - BF-11-Erciyes\ 17-BF-22@6.ais	4.33	0.10	3.87	0.12	0.866	0.043	219	42	-30	523
2018_01_17 - BF-11-Erciyes\ 17-BF-22@7.ais	5.41	0.12	3.17	0.10	0.505	0.027	76.8	6.1	-5.8	438
2018_01_17 - BF-11-Erciyes\ 17-BF-22@10.ais	4.76	0.09	4.04	0.16	0.815	0.045	184	30	-24	274
2018_01_17 - BF-11-Erciyes\ 17-BF-22@11.ais	5.87	0.11	3.46	0.16	0.517	0.033	79.4	7.8	-7.3	223
2018_01_17 - BF-11-Erciyes\ 17-BF-22@12.ais	6.18	0.14	2.68	0.05	0.339	0.014	45.2	2.3	-2.3	1960
2018_01_17 - BF-11-Erciyes\ 17-BF-22@13.ais	23.1	0.9	23.4	0.8	1.01	0.05	∞	∞	∞	1350
2018_01_17 - BF-11-Erciyes\ 17-BF-22@14.ais	5.19	0.11	1.36	0.08	0.112	0.019	13.0	2.3	-2.3	305
2018_01_17 - BF-11-Erciyes\ 17-BF-22@16.ais	5.24	0.16	1.82	0.16	0.215	0.037	26.5	5.3	-5.0	354
2018_01_17 - BF-11-Erciyes\ 17-BF-22@17.ais	5.30	0.11	1.38	0.08	0.113	0.018	13.1	2.2	-2.2	287
2018_01_17 - BF-11-Erciyes\ 17-BF-22@18.ais	4.96	0.12	2.70	0.15	0.447	0.039	64.7	8.1	-7.5	298
2018_01_17 - BF-11-Erciyes\ 17-BF-22@20.ais	5.02	0.14	4.53	0.19	0.883	0.054	234	68	-42	356
2018_01_17 - BF-11-Erciyes\ 17-BF-22@21.ais	4.82	0.09	4.58	0.14	0.941	0.042	308	134	-58	233
2018_01_17 - BF-11-Erciyes\ 17-BF-22@22.ais	6.50	0.27	5.07	0.26	0.746	0.058	150	28	-23	311
2018_01_17 - BF-11-Erciyes\ 17-BF-22@23.ais	5.39	0.13	3.28	0.09	0.533	0.025	83.1	6.0	-5.7	497
2018_01_17 - BF-11-Erciyes\ 17-BF-22@24.ais	5.90	0.21	2.07	0.09	0.239	0.021	29.8	3.1	-3.0	1220
2018_01_17 - BF-11-Erciyes\ 17-BF-22@25.ais	5.36	0.12	2.97	0.14	0.468	0.033	68.9	7.0	-6.6	262
2018_01_17 - BF-11-Erciyes\ 17-BF-22@26.ais	5.07	0.13	4.98	0.25	0.979	0.067	421	∞	-156	159
2018_01_17 - BF-11-Erciyes\ 17-BF-22@28.ais	4.30	0.11	1.75	0.13	0.254	0.039	32.0	5.9	-5.6	203
2018_01_18 - BF-12-Gölcük\ 17-BF-22@31.ais	5.44	0.11	3.32	0.14	0.535	0.033	83.5	8.1	-7.5	191
2018_01_18 - BF-12-Gölcük\ 17-BF-22@32.ais	8.32	0.22	3.84	0.12	0.398	0.020	55.4	3.8	-3.6	853
2018_01_18 - BF-12-Gölcük\ 17-BF-22@33.ais	8.78	0.18	6.65	0.11	0.731	0.021	143	9	-8	1120
2018_01_18 - BF-12-Gölcük\ 17-BF-22@34.ais	8.92	0.40	2.27	0.06	0.173	0.012	20.7	1.5	-1.5	2050
2018_01_18 - BF-12-Gölcük\ 17-BF-22@35.ais	6.81	0.14	3.16	0.06	0.385	0.013	53.0	2.4	-2.4	1550
2018_01_18 - BF-12-Gölcük\ 17-BF-22@36.ais	12.3	0.6	11.8	0.7	0.955	0.081	338	∞	-112	543
2018_01_18 - BF-12-Gölcük\ 17-BF-22@37.ais	3.59	0.16	3.50	0.19	0.966	0.090	370	∞	-142	575
2018_01_18 - BF-12-Gölcük\ 17-BF-22@38.ais	7.04	0.15	3.86	0.12	0.484	0.023	72.2	5.0	-4.7	378
2018_01_18 - BF-12-Gölcük\ 17-BF-22@39.ais	7.50	0.21	3.38	0.13	0.378	0.023	51.9	4.2	-4.0	1130
2018_01_18 - BF-12-Gölcük\ 17-BF-22@42.ais	6.67	0.18	3.42	0.11	0.439	0.024	63.1	4.8	-4.6	1460
2018_01_18 - BF-12-Gölcük\ 17-BF-22@43.ais	4.62	0.09	1.32	0.07	0.120	0.020	13.9	2.5	-2.4	334
2018_01_18 - BF-12-Gölcük\ 17-BF-22@44.ais	9.72	0.33	5.08	0.23	0.476	0.032	70.5	6.9	-6.5	988
2018_01_18 - BF-12-Gölcük\ 17-BF-22@46.ais	4.76	0.09	1.42	0.06	0.141	0.017	16.6	2.1	-2.1	441
2018_01_18 - BF-12-Gölcük\ 17-BF-22@47.ais	5.56	0.11	1.36	0.13	0.103	0.029	11.8	3.6	-3.5	212
2018_01_18 - BF-12-Gölcük\ 17-BF-22@48.ais	7.58	0.50	7.42	0.34	0.975	0.088	405	∞	-166	464
2018_01_18 - BF-12-Gölcük\ 17-BF-22@50.ais	4.93	0.11	2.86	0.14	0.489	0.036	73.2	7.9	-7.4	306
2019_07_10 - BF-14-Erciyes\ 17-ERC-20@01b.ais	12.1	0.7	11.0	0.5	0.902	0.073	253	147	-61	1070
2019_07_10 - BF-14-Erciyes\ 17-ERC-20@02.ais	5.89	0.11	4.95	0.15	0.811	0.036	182	23	-19	336
2019_07_10 - BF-14-Erciyes\ 17-ERC-20@03.ais	4.63	0.09	4.55	0.12	0.979	0.042	421	∞	-119	424
2019_07_10 - BF-14-Erciyes\ 17-ERC-20@04.ais	7.28	0.14	6.11	0.21	0.817	0.038	186	26	-21	253
2019_07_10 - BF-14-Erciyes\ 17-ERC-20@05.ais	4.17	0.08	3.74	0.12	0.868	0.044	221	45	-32	310
2019_07_10 - BF-14-Erciyes\ 17-ERC-20@06.ais	7.11	0.17	6.12	0.17	0.841	0.037	200	29	-23	544
2019_07_10 - BF-14-Erciyes\ 17-ERC-20@08.ais	5.27	0.13	4.24	0.13	0.763	0.039	157	19	-17	612
2019_07_10 - BF-14-Erciyes\ 17-ERC-20@09.ais	5.25	0.10	4.33	0.11	0.789	0.033	170	18	-16	479
2019_07_10 - BF-14-Erciyes\ 17-ERC-20@10.ais	9.11	0.17	7.45	0.23	0.798	0.033	174	20	-17	311
2019_07_10 - BF-14-Erciyes\ 17-ERC-20@11.ais	8.66	0.16	7.36	0.19	0.832	0.031	195	22	-18	564
2019_07_10 - BF-14-Erciyes\ 17-ERC-20@12.ais	4.12	0.08	3.73	0.12	0.878	0.043	230	48	-33	320
2019_07_10 - BF-14-Erciyes\ 17-ERC-20@13.ais	6.37	0.16	4.55	0.09	0.667	0.026	120	9	-8	2710
2019_07_10 - BF-14-Erciyes\ 17-ERC-20@14.ais	8.40	0.16	6.06	0.14	0.687	0.024	127	9	-8	688
2019_07_10 - BF-14-Erciyes\ 17-ERC-20@16.ais	5.41	0.10	4.84	0.17	0.872	0.042	225	43	-31	303
2019_07_10 - BF-14-Erciyes\ 17-ERC-20@17.ais	7.53	0.15	5.45	0.15	0.686	0.028	127	10	-9	699
2019_07_10 - BF-14-Erciyes\ 17-ERC-20@19.ais	5.56	0.14	3.87	0.18	0.637	0.044	111	14	-12	390
2019_07_10 - BF-14-Erciyes\ 17-ERC-20@20.ais	5.22	0.24	5.36	0.23	1.03	0.08	∞	∞	∞	773
2019_07_10 - BF-14-Erciyes\ 17-ERC-20@21.ais	5.78	0.17	4.68	0.13	0.774	0.039	162	20	-17	1030
2019_07_10 - BF-14-Erciyes\ 17-ERC-20@22.ais	3.64	0.09	2.57	0.04	0.607	0.027	102	8	-7	2290
2019_07_10 - BF-14-Erciyes\ 17-ERC-20@23.ais	6.66	0.18	4.65	0.13	0.651	0.030	115	10	-9	1020
2019_07_10 - BF-14-Erciyes\ 17-ERC-20@24.ais	7.05	0.17	5.08	0.16	0.680	0.032	124	12	-10	808
2019_07_10 - BF-14-Erciyes\ 17-ERC-20@26.ais	5.39	0.10	4.14	0.09	0.722	0.027	140	11	-10	1450
2019_07_10 - BF-14-Erciyes\ 17-ERC-20@27.ais	8.49	0.16	7.06	0.20	0.811	0.032	182	20	-17	415
2019_07_10 - BF-14-Erciyes\ 17-ERC-20@28.ais	6.04	0.26	4.98	0.23	0.795	0.060	173	38	-28	813
2019_07_10 - BF-14-Erciyes\ 17-ERC-20@30.ais	6.32	0.13	4.25	0.12	0.619	0.027	105	8	-8	876
2018_01_17 - BF-11-Erciyes\ 17-ERC-100@1.ais	7.18	0.20	5.10	0.15	0.669	0.032	121	11	-10	551
2018_01_17 - BF-11-Erciyes\ 17-ERC-100@2.ais	4.16	0.08	3.54	0.11	0.809	0.040	181	26	-21	276
2018_01_17 - BF-11-Erciyes\ 17-ERC-100@3.ais	5.56	0.11	3.92	0.08	0.648	0.024	114	8	-7	903
2018_01_17 - BF-11-Erciyes\ 17-ERC-100@4.ais	4.70	0.09	4.86	0.11	1.04	0.04	∞	∞	∞	384
2018_01_17 - BF-11-Erciyes\ 17-ERC-100@5.ais	9.32	0.20	6.87	0.20	0.709	0.029	135	12	-10	453
2018_01_17 - BF-11-Erciyes\ 17-ERC-100@6.ais	7.30	0.18	5.14	0.11	0.663	0.026	119	9	-8	953
2018_01_17 - BF-11-Erciyes\ 17-ERC-100@7.ais	10.4	0.2	7.62	0.18	0.705	0.027	133	10	-9	578
2018_01_17 - BF-11-Erciyes\ 17-ERC-100@8.ais	6.27	0.13	5.10	0.14	0.782	0.033	166	18	-15	379
2018_01_17 - BF-11-Erciyes\ 17-ERC-100@9.ais	9.35	0.22	7.02	0.17	0.724	0.028	141	12	-11	599
2018_01_17 - BF-11-Erciyes\ 17-ERC-100@10.ais	4.05	0.16	3.97	0.19	0.977	0.079	410	∞	-161	796
2018_01_17 - BF-11-Erciyes\ 17-ERC-100@11.ais	8.38	0.21	5.89	0.17	0.667	0.030	120	10	-9	422
2018_01_17 - BF-11-Erciyes\ 17-ERC-100@12.ais	6.50	0.13	4.87	0.11	0.708	0.026	135	10	-9	593
2018_01_17 - BF-11-Erciyes\ 17-ERC-100@14.ais	6.98	0.13	5.92	0.16	0.825	0.033	191	23	-19	410
2018_01_17 - BF-11-Erciyes\ 17-ERC-100@15.ais	4.59	0.09	4.13	0.12	0.876	0.040	228	43	-31	279
2018_01_17 - BF-11-Erciyes\ 17-ERC-100@16.ais	15.1	0.4	13.1	0.2	0.856	0.027	211	23	-19	3170
2018_01_17 - BF-11-Erciyes\ 17-ERC-100@17.ais	5.07	0.10	4.43	0.12	0.845	0.035	204	28	-22	401
2018_01_17 - BF-11-Erciyes\ 17-ERC-100@18.ais	7.98	0.16	6.71	0.27	0.821	0.043	188	30	-24	276
2018_01_17 - BF-11-Erciyes\ 17-ERC-100@19.ais	6.84	0.14	5.76	0.16	0.818	0.034	186	22	-19	402
2018_01_17 - BF-11-Erciyes\ 17-ERC-100@20.ais	8.29	0.24	7.05	0.18	0.832	0.037	195	27	-22	417
2018_01_17 - BF-11-Erciyes\ 17-ERC-100@21.ais	8.35	0.17	6.26	0.12	0.719	0.023	138	9	-9	789
2018_01_17 - BF-11-Erciyes\ 17-ERC-100@22.ais	4.36	0.13	4.54	0.15	1.05	0.06	∞	∞	∞	560
2018_01_17 - BF-11-Erciyes\ 17-ERC-100@23.ais	5.13	0.12	4.35	0.11	0.815	0.035	184	23	-19	596
2018_01_17 - BF-11-Erciyes\ 17-ERC-100@24.ais	6.53	0.15	4.74	0.14	0.682	0.032	125	11	-10	678
2018_01_17 - BF-11-Erciyes\ 17-ERC-100@25.ais	7.04	0.13	5.87	0.16	0.809	0.032	181	20	-17	353
2018_01_17 - BF-11-Erciyes\ 17-ERC-100@27.ais	4.39	0.14	3.65	0.09	0.788	0.042	169	24	-20	1080
2018_01_17 - BF-11-Erciyes\ 17-ERC-100@29.ais	7.04	0.22	5.81	0.22	0.800	0.046	176	29	-23	252
2018_01_17 - BF-11-Erciyes\ 17-ERC-100@30.ais	8.41	0.21	7.35	0.20	0.859	0.036	214	32	-25	417
2017_06_09 - BF-01-Hasan\ 15-KVG-38@1.ais	5.20	0.14	4.41	0.35	0.820	0.083	187	68	-42	169
2017_06_09 - BF-01-Hasan\ 15-KVG-38@2.ais	4.15	0.07	4.23	0.16	1.02	0.05	∞	∞	∞	501
2017_06_09 - BF-01-Hasan\ 15-KVG-38@3.ais	6.38	0.17	5.60	0.29	0.860	0.059	215	60	-38	248
2017_06_09 - BF-01-Hasan\ 15-KVG-38@4.ais	3.72	0.07	3.18	0.14	0.817	0.052	185	36	-27	339
2017_06_09 - BF-01-Hasan\ 15-KVG-38@6.ais	4.45	0.09	4.08	0.22	0.898	0.063	249	105	-53	291
2017_06_09 - BF-01-Hasan\ 15-KVG-38@7.ais	4.19	0.08	3.70	0.16	0.856	0.052	212	49	-34	322
2017_06_09 - BF-01-Hasan\ 15-KVG-38@8.ais	3.62	0.08	3.21	0.14	0.855	0.055	211	52	-35	322
2017_06_09 - BF-01-Hasan\ 15-KVG-38@9.ais	7.18	0.14	6.34	0.52	0.868	0.083	221	109	-53	152
2017_06_09 - BF-01-Hasan\ 15-KVG-38@10.ais	7.01	0.16	6.05	0.29	0.846	0.051	204	44	-31	308
2017_06_09 - BF-01-Hasan\ 15-KVG-38@11.ais	6.72	0.12	5.04	0.40	0.716	0.068	138	30	-24	170
2017_06_09 - BF-01-Hasan\ 15-KVG-38@12.ais	7.54	0.14	6.20	0.36	0.802	0.056	177	37	-27	246
2017_06_09 - BF-01-Hasan\ 15-KVG-38@13.ais	3.86	0.07	3.43	0.12	0.859	0.043	214	40	-29	494
2017_06_09 - BF-01-Hasan\ 15-KVG-38@14.ais	5.96	0.21	4.90	0.57	0.794	0.114	173	88	-48	152
2017_06_09 - BF-01-Hasan\ 15-KVG-38@15.ais	6.84	0.16	6.06	0.54	0.870	0.093	223	137	-59	195
2017_06_09 - BF-01-Hasan\ 15-KVG-38@17.ais	2.95	0.06	2.68	0.07	0.875	0.042	227	45	-32	650
2017_06_09 - BF-01-Hasan\ 15-KVG-38@18.ais	7.46	0.14	5.59	0.40	0.720	0.062	139	27	-22	186
2017_06_09 - BF-01-Hasan\ 15-KVG-38@20.ais	4.27	0.08	3.88	0.16	0.887	0.051	238	65	-40	375
2017_06_09 - BF-01-Hasan\ 15-KVG-38@21.ais	6.50	0.15	5.78	0.30	0.873	0.057	226	65	-41	242
2017_06_09 - BF-01-Hasan\ 15-KVG-38@22.ais	3.95	0.07	3.61	0.16	0.892	0.054	243	76	-44	374
2017_06_09 - BF-01-Hasan\ 15-KVG-38@23.ais	4.04	0.12	4.12	0.24	1.02	0.08	∞	∞	∞	299
2017_06_09 - BF-01-Hasan\ 15-KVG-38@24.ais	7.55	0.14	6.72	0.46	0.877	0.070	229	93	-50	186
2017_06_09 - BF-01-Hasan\ 15-KVG-38@26.ais	3.54	0.06	3.01	0.17	0.807	0.064	180	44	-31	325
2017_06_09 - BF-01-Hasan\ 15-KVG-38@27.ais	4.35	0.22	3.91	0.26	0.878	0.091	229	148	-61	243
2017_06_09 - BF-01-Hasan\ 15-KVG-38@30.ais	5.34	0.10	4.55	0.23	0.827	0.053	192	40	-29	247
2017_06_09 - BF-01-Hasan\ 15-KVG-38@32.ais	4.58	0.08	3.96	0.18	0.835	0.051	197	40	-29	227
2017_09_21 - BF-07-Hasan\ 15-KVG-40@1.ais	4.43	0.09	4.00	0.12	0.882	0.039	233	44	-31	565
2017_09_21 - BF-07-Hasan\ 15-KVG-40@2.ais	5.07	0.14	4.99	0.21	0.981	0.060	432	∞	-155	316
2017_09_21 - BF-07-Hasan\ 15-KVG-40@3.ais	7.98	0.15	8.24	0.36	1.04	0.05	∞	∞	∞	241
2017_09_21 - BF-07-Hasan\ 15-KVG-40@4.ais	4.15	0.08	3.96	0.12	0.944	0.042	315	150	-61	589
2017_09_21 - BF-07-Hasan\ 15-KVG-40@5.ais	7.45	0.15	6.57	0.53	0.869	0.082	222	107	-53	185
2017_09_21 - BF-07-Hasan\ 15-KVG-40@6.ais	7.95	0.16	7.56	0.37	0.946	0.056	319	∞	-78	227
2017_09_21 - BF-07-Hasan\ 15-KVG-40@8.ais	4.75	0.09	4.57	0.17	0.954	0.049	336	∞	-79	362
2017_09_21 - BF-07-Hasan\ 15-KVG-40@9.ais	4.08	0.08	3.96	0.14	0.966	0.048	369	∞	-96	439
2017_09_21 - BF-07-Hasan\ 15-KVG-40@10.ais	5.53	0.11	5.15	0.15	0.920	0.038	275	70	-43	520
2017_09_21 - BF-07-Hasan\ 15-KVG-40@11.ais	5.08	0.11	4.89	0.19	0.955	0.051	339	∞	-83	245
2017_09_21 - BF-07-Hasan\ 15-KVG-40@12.ais	4.24	0.08	3.73	0.17	0.851	0.054	208	50	-34	293
2017_09_21 - BF-07-Hasan\ 15-KVG-40@13.ais	3.99	0.08	4.15	0.15	1.05	0.05	∞	∞	∞	545
2017_09_21 - BF-07-Hasan\ 15-KVG-40@14.ais	7.50	0.16	7.29	0.42	0.968	0.066	376	∞	-122	267
2017_09_21 - BF-07-Hasan\ 15-KVG-40@15.ais	5.04	0.10	4.78	0.24	0.940	0.061	307	∞	-77	266
2017_09_21 - BF-07-Hasan\ 15-KVG-40@16.ais	7.44	0.14	7.46	0.35	1.00	0.06	∞	∞	∞	295
2017_09_21 - BF-07-Hasan\ 15-KVG-40@17.ais	5.12	0.12	4.79	0.26	0.922	0.065	279	203	-67	271
2017_09_21 - BF-07-Hasan\ 15-KVG-40@18.ais	6.30	0.12	5.83	0.27	0.916	0.053	270	109	-54	339
2017_09_21 - BF-07-Hasan\ 15-KVG-40@19.ais	6.97	0.14	6.37	0.29	0.904	0.051	255	83	-47	345
2017_09_21 - BF-07-Hasan\ 15-KVG-40@20.ais	3.93	0.08	4.00	0.15	1.02	0.05	∞	∞	∞	486
2017_09_21 - BF-07-Hasan\ 15-KVG-40@21.ais	3.65	0.07	3.51	0.16	0.953	0.060	334	∞	-89	586
2017_09_21 - BF-07-Hasan\ 15-KVG-40@22.ais	6.91	0.13	6.49	0.35	0.930	0.060	290	212	-68	263
2017_09_21 - BF-07-Hasan\ 15-KVG-40@23.ais	6.83	0.13	6.24	0.53	0.902	0.090	253	271	-71	253
2017_09_21 - BF-07-Hasan\ 15-KVG-40@24.ais	7.66	0.16	7.56	0.45	0.985	0.069	459	∞	-189	227
2017_09_21 - BF-07-Hasan\ 15-KVG-40@25.ais	4.89	0.10	5.36	0.33	1.12	0.09	∞	∞	∞	261
2017_09_21 - BF-07-Hasan\ 15-KVG-40@26.ais	7.98	0.19	7.37	0.48	0.915	0.071	269	201	-67	199
2017_09_21 - BF-07-Hasan\ 15-KVG-40@27.ais	3.59	0.07	3.32	0.09	0.904	0.041	256	60	-39	658
2017_09_21 - BF-07-Hasan\ 15-KVG-40@28.ais	6.99	0.14	6.74	0.36	0.961	0.062	354	∞	-104	238
2017_09_21 - BF-07-Hasan\ 15-KVG-40@29.ais	4.65	0.09	4.39	0.17	0.932	0.049	294	141	-60	570
2017_06_09 - BF-01-Hasan\ 15-KVG-42@1b.ais	4.89	0.09	1.86	0.15	0.261	0.037	33.0	5.6	-5.3	304
2017_06_09 - BF-01-Hasan\ 15-KVG-42@2.ais	3.84	0.07	2.48	0.13	0.552	0.046	87.8	11.8	-10.6	435
2017_06_09 - BF-01-Hasan\ 15-KVG-42@3.ais	4.21	0.10	2.24	0.15	0.422	0.047	59.9	9.2	-8.5	390
2017_06_09 - BF-01-Hasan\ 15-KVG-42@4.ais	5.92	0.17	4.42	0.24	0.707	0.052	134	22	-18	367
2017_06_09 - BF-01-Hasan\ 15-KVG-42@5b.ais	4.96	0.09	3.16	0.18	0.569	0.045	91.8	12.1	-10.9	273
2017_06_09 - BF-01-Hasan\ 15-KVG-42@6.ais	6.00	0.11	2.38	0.23	0.305	0.045	39.7	7.4	-6.9	523
2017_06_09 - BF-01-Hasan\ 15-KVG-42@7.ais	3.00	0.05	1.62	0.05	0.371	0.026	50.7	4.7	-4.5	1770
2017_06_09 - BF-01-Hasan\ 15-KVG-42@8.ais	4.25	0.08	1.59	0.13	0.231	0.040	28.7	5.8	-5.5	298
2017_06_09 - BF-01-Hasan\ 15-KVG-42@9.ais	4.07	0.08	1.63	0.22	0.255	0.068	32.2	10.5	-9.5	162
2017_06_09 - BF-01-Hasan\ 15-KVG-42@11.ais	3.32	0.14	1.48	0.15	0.273	0.063	34.8	9.8	-9.0	221
2017_06_09 - BF-01-Hasan\ 15-KVG-42@12.ais	4.31	0.14	1.68	0.16	0.251	0.048	31.5	7.2	-6.8	329
2017_06_09 - BF-01-Hasan\ 15-KVG-42@13.ais	3.69	0.08	2.09	0.19	0.447	0.066	64.7	13.9	-12.3	519
2017_06_09 - BF-01-Hasan\ 15-KVG-42@14.ais	4.22	0.08	1.61	0.12	0.238	0.036	29.7	5.4	-5.1	776
2017_06_09 - BF-01-Hasan\ 15-KVG-42@15.ais	2.72	0.08	0.994	0.076	0.103	0.041	11.9	5.1	-4.9	418
2017_06_09 - BF-01-Hasan\ 15-KVG-42@17.ais	4.03	0.12	1.48	0.19	0.210	0.058	25.7	8.3	-7.7	208
2017_06_09 - BF-01-Hasan\ 15-KVG-42@18.ais	3.74	0.07	1.57	0.14	0.264	0.048	33.4	7.3	-6.9	384
2017_06_09 - BF-01-Hasan\ 15-KVG-42@19.ais	5.57	0.12	4.35	0.37	0.744	0.079	149	40	-29	146
2017_06_09 - BF-01-Hasan\ 15-KVG-42@20.ais	4.66	0.13	3.60	0.25	0.727	0.069	142	32	-25	224
2017_06_09 - BF-01-Hasan\ 15-KVG-42@21.ais	5.50	0.10	2.37	0.30	0.334	0.065	44.4	11.1	-10.1	157
2017_06_09 - BF-01-Hasan\ 15-KVG-42@22.ais	6.07	0.11	6.08	0.41	1.00	0.08	∞	∞	∞	257
2017_06_09 - BF-01-Hasan\ 15-KVG-42@23.ais	6.64	0.13	4.84	0.60	0.692	0.104	129	45	-32	146
2017_06_09 - BF-01-Hasan\ 15-KVG-42@24.ais	6.52	0.15	4.90	0.51	0.717	0.091	138	42	-31	142
2017_06_09 - BF-01-Hasan\ 15-KVG-42@25.ais	2.15	0.05	1.09	0.06	0.218	0.048	26.8	6.9	-6.4	520
2017_06_09 - BF-01-Hasan\ 15-KVG-42@26.ais	4.67	0.10	2.07	0.15	0.328	0.041	43.4	6.8	-6.4	319
2017_06_09 - BF-01-Hasan\ 15-KVG-42@27.ais	3.57	0.17	1.36	0.21	0.203	0.077	24.8	11.0	-10.0	275
2017_06_09 - BF-01-Hasan\ 15-KVG-42@28.ais	3.66	0.07	1.36	0.10	0.197	0.037	24.0	5.2	-4.9	444
2017_06_09 - BF-01-Hasan\ 15-KVG-42@30.ais	6.89	0.17	5.34	0.42	0.746	0.073	150	37	-27	198
2017_06_09 - BF-01-Hasan\ 15-KVG-42@31.ais	3.10	0.13	1.79	0.10	0.432	0.050	61.8	10.1	-9.3	483
2017_06_09 - BF-01-Hasan\ 15-KVG-42@32.ais	3.90	0.09	1.28	0.07	0.156	0.024	18.5	3.1	-3.1	928
2017_06_09 - BF-01-Hasan\ 15-KVG-42@33.ais	3.82	0.07	1.62	0.14	0.271	0.048	34.5	7.4	-7.0	287
2017_06_09 - BF-01-Hasan\ 15-KVG-42@34.ais	4.35	0.10	3.06	0.21	0.637	0.062	111	21	-17	219
2017_06_09 - BF-01-Hasan\ 15-KVG-42@35.ais	3.97	0.08	1.62	0.13	0.261	0.042	33.0	6.4	-6.1	244
2017_06_09 - BF-01-Hasan\ 15-KVG-42@36.ais	4.65	0.09	2.77	0.22	0.512	0.060	78.3	14.2	-12.6	189
2017_06_09 - BF-01-Hasan\ 15-KVG-42@37.ais	4.49	0.09	2.17	0.24	0.373	0.066	51.0	12.1	-10.9	166
2017_06_09 - BF-01-Hasan\ 15-KVG-42@38.ais	3.73	0.08	2.86	0.14	0.706	0.052	134	21	-18	310
2017_06_09 - BF-01-Hasan\ 15-KVG-43@3.ais	5.42	0.10	4.76	0.43	0.856	0.094	212	115	-55	121
2017_06_09 - BF-01-Hasan\ 15-KVG-43@4.ais	3.09	0.06	3.01	0.14	0.968	0.066	375	∞	-121	535
2017_06_09 - BF-01-Hasan\ 15-KVG-43@6.ais	5.84	0.10	5.78	0.06	0.989	0.024	491	∞	-124	5910
2017_06_09 - BF-01-Hasan\ 15-KVG-43@11b.ais	11.3	0.2	11.3	0.1	0.997	0.024	639	∞	-244	2710
2017_06_09 - BF-01-Hasan\ 15-KVG-43@12b.ais	3.78	0.07	3.43	0.29	0.885	0.098	236	208	-67	153
2017_06_09 - BF-01-Hasan\ 15-KVG-43@15.ais	9.00	0.18	8.91	0.15	0.989	0.029	494	∞	-142	1960
2017_06_09 - BF-01-Hasan\ 15-KVG-43@17.ais	4.85	0.09	4.89	0.41	1.01	0.10	∞	∞	∞	157
2017_06_09 - BF-01-Hasan\ 15-KVG-43@18.ais	5.85	0.15	5.61	0.88	0.952	0.175	332	∞	-168	215
2017_06_09 - BF-01-Hasan\ 15-KVG-43@19.ais	4.85	0.09	4.85	0.23	1.00	0.06	∞	∞	∞	239
2017_06_09 - BF-01-Hasan\ 15-KVG-43@20.ais	3.83	0.08	3.47	0.16	0.883	0.059	234	77	-45	461
2017_06_09 - BF-01-Hasan\ 15-KVG-43@22.ais	2.32	0.04	2.46	0.09	1.09	0.07	∞	∞	∞	787
2017_06_09 - BF-01-Hasan\ 15-KVG-43@24.ais	6.30	0.11	6.33	0.13	1.01	0.03	∞	∞	∞	1310
2017_06_09 - BF-01-Hasan\ 15-KVG-43@26.ais	2.04	0.04	1.98	0.08	0.954	0.070	336	∞	-101	386
2017_06_09 - BF-01-Hasan\ 15-KVG-43@28.ais	4.74	0.09	4.76	0.18	1.00	0.05	∞	∞	∞	504
2017_06_09 - BF-01-Hasan\ 15-KVG-43@29.ais	5.13	0.12	5.32	0.28	1.05	0.07	∞	∞	∞	276
2017_06_09 - BF-01-Hasan\ 15-KVG-43@31.ais	10.5	0.2	10.0	0.2	0.950	0.027	328	84	-47	1430
2017_06_09 - BF-01-Hasan\ 15-KVG-43@34.ais	5.67	0.10	5.66	0.06	0.997	0.025	652	∞	-259	4210
2018_01_15 - BF-09-Hasan\ 15-KVG-44@1.ais	3.83	0.08	2.92	0.08	0.700	0.032	131	12	-11	513
2018_01_15 - BF-09-Hasan\ 15-KVG-44@2.ais	5.04	0.12	3.59	0.19	0.659	0.047	117	16	-14	153
2018_01_15 - BF-09-Hasan\ 15-KVG-44@3.ais	4.12	0.08	2.81	0.14	0.607	0.045	102	13	-12	149
2018_01_15 - BF-09-Hasan\ 15-KVG-44@4.ais	4.53	0.08	3.30	0.21	0.670	0.057	121	21	-17	141
2018_01_15 - BF-09-Hasan\ 15-KVG-44@5.ais	3.74	0.07	2.10	0.12	0.445	0.041	64.3	8.5	-7.9	166
2018_01_15 - BF-09-Hasan\ 15-KVG-44@6.ais	5.15	0.22	3.70	0.23	0.668	0.063	120	23	-19	150
2018_01_15 - BF-09-Hasan\ 15-KVG-44@7.ais	6.38	0.12	6.31	0.22	0.988	0.045	486	∞	-172	259
2018_01_15 - BF-09-Hasan\ 15-KVG-44@8.ais	5.04	0.09	4.30	0.20	0.825	0.050	190	37	-28	136
2018_01_15 - BF-09-Hasan\ 15-KVG-44@9.ais	4.83	0.14	4.42	0.23	0.897	0.064	249	107	-53	143
2018_01_15 - BF-09-Hasan\ 15-KVG-44@10.ais	5.18	0.11	2.82	0.14	0.463	0.035	67.9	7.3	-6.8	304
2018_01_15 - BF-09-Hasan\ 15-KVG-44@11.ais	6.14	0.12	5.56	0.20	0.891	0.042	242	54	-36	197
2018_01_15 - BF-09-Hasan\ 15-KVG-44@12.ais	7.49	0.14	5.03	0.34	0.633	0.052	109	17	-14	105
2018_01_15 - BF-09-Hasan\ 15-KVG-44@13.ais	5.47	0.11	3.00	0.15	0.472	0.033	69.8	7.1	-6.7	220
2018_01_15 - BF-09-Hasan\ 15-KVG-44@14.ais	3.50	0.07	2.23	0.08	0.532	0.032	83.0	7.8	-7.3	319
2018_01_15 - BF-09-Hasan\ 15-KVG-44@15.ais	5.44	0.10	3.60	0.17	0.604	0.038	101	11	-10	168
2018_01_15 - BF-09-Hasan\ 15-KVG-44@16.ais	5.23	0.10	3.74	0.17	0.666	0.041	120	14	-13	154
2018_01_15 - BF-09-Hasan\ 15-KVG-44@17.ais	3.92	0.07	2.67	0.12	0.603	0.041	101	12	-11	195
2018_01_15 - BF-09-Hasan\ 15-KVG-44@18.ais	4.39	0.08	4.03	0.12	0.900	0.039	251	54	-36	276
2018_01_15 - BF-09-Hasan\ 15-KVG-44@19.ais	10.2	0.8	10.5	1.0	1.03	0.14	∞	∞	∞	409
2018_01_15 - BF-09-Hasan\ 15-KVG-44@20.ais	4.13	0.08	2.27	0.08	0.445	0.027	64.2	5.4	-5.1	371
2018_01_15 - BF-09-Hasan\ 15-KVG-44@21.ais	3.59	0.08	2.85	0.10	0.736	0.042	145	19	-16	535
2018_01_15 - BF-09-Hasan\ 15-KVG-44@22.ais	6.34	0.13	3.53	0.22	0.494	0.042	74.3	9.5	-8.7	152
2018_01_15 - BF-09-Hasan\ 15-KVG-44@23.ais	3.78	0.07	3.12	0.17	0.781	0.059	166	34	-26	188
2018_01_15 - BF-09-Hasan\ 15-KVG-44@24.ais	4.37	0.09	3.12	0.15	0.653	0.045	116	15	-13	202
2018_01_15 - BF-09-Hasan\ 15-KVG-44@25.ais	6.37	0.12	3.40	0.18	0.469	0.034	69.1	7.2	-6.8	241
2018_01_15 - BF-09-Hasan\ 15-KVG-44@26.ais	6.03	0.11	3.42	0.13	0.502	0.026	76.1	5.9	-5.6	342
2018_01_15 - BF-09-Hasan\ 15-KVG-44@27.ais	3.92	0.08	3.53	0.11	0.875	0.042	227	45	-32	245
2018_01_15 - BF-09-Hasan\ 15-KVG-44@28.ais	5.32	0.17	3.59	0.23	0.618	0.057	105	18	-15	197
2018_01_15 - BF-09-Hasan\ 15-KVG-44@29.ais	4.49	0.09	3.12	0.17	0.629	0.048	108	15	-13	180
2018_01_15 - BF-09-Hasan\ 15-KVG-44@30.ais	2.75	0.16	2.27	0.14	0.759	0.094	155	54	-36	236
2017_09_21 - BF-07-Hasan\ 15-KVG-49@1.ais	3.80	0.08	3.22	0.17	0.805	0.060	179	40	-29	248
2017_09_21 - BF-07-Hasan\ 15-KVG-49@2.ais	3.81	0.08	2.35	0.14	0.516	0.049	79.3	11.7	-10.6	284
2017_09_21 - BF-07-Hasan\ 15-KVG-49@3.ais	6.18	0.13	2.08	0.34	0.239	0.064	29.8	9.6	-8.8	86.1
2017_09_21 - BF-07-Hasan\ 15-KVG-49@4.ais	5.06	0.20	4.79	0.53	0.937	0.132	303	∞	-124	127
2017_09_21 - BF-07-Hasan\ 15-KVG-49@6.ais	5.17	0.10	2.58	0.21	0.408	0.049	57.2	9.5	-8.7	268
2017_09_21 - BF-07-Hasan\ 15-KVG-49@9.ais	7.27	0.17	3.94	0.27	0.486	0.043	72.6	9.6	-8.8	446
2017_09_21 - BF-07-Hasan\ 15-KVG-49@10.ais	7.46	0.16	5.77	0.40	0.746	0.062	149	31	-24	211
2017_09_21 - BF-07-Hasan\ 15-KVG-49@12.ais	7.38	0.17	5.87	0.89	0.771	0.136	161	98	-51	143
2017_09_21 - BF-07-Hasan\ 15-KVG-49@13.ais	5.45	0.15	4.19	0.46	0.728	0.101	142	51	-35	160
2017_09_21 - BF-07-Hasan\ 15-KVG-49@14.ais	6.93	0.15	4.00	0.47	0.521	0.077	80.4	19.2	-16.3	235
2017_09_21 - BF-07-Hasan\ 15-KVG-49@15.ais	6.17	0.13	6.16	0.66	0.997	0.125	633	∞	-408	130
2017_09_21 - BF-07-Hasan\ 15-KVG-49@16.ais	3.84	0.07	2.42	0.16	0.533	0.054	83.2	13.5	-12.0	334
2017_09_21 - BF-07-Hasan\ 15-KVG-49@17.ais	7.78	0.31	3.55	0.91	0.394	0.132	54.6	26.7	-21.5	78.7
2017_09_21 - BF-07-Hasan\ 15-KVG-49@18.ais	4.54	0.13	2.51	0.40	0.457	0.107	66.8	24.1	-19.7	115
2017_09_21 - BF-07-Hasan\ 15-KVG-49@19.ais	3.92	0.10	1.54	0.18	0.238	0.060	29.7	8.9	-8.2	402
2017_09_21 - BF-07-Hasan\ 15-KVG-49@20.ais	3.91	0.09	1.54	0.23	0.240	0.076	30.0	11.4	-10.4	402
2017_09_21 - BF-07-Hasan\ 15-KVG-49@21.ais	6.64	0.16	5.69	0.59	0.838	0.103	199	110	-54	149
2017_09_21 - BF-07-Hasan\ 15-KVG-49@22.ais	3.88	0.08	1.85	0.18	0.342	0.060	45.7	10.4	-9.5	389
2017_09_21 - BF-07-Hasan\ 15-KVG-49@23.ais	5.37	0.12	2.98	0.30	0.477	0.066	70.9	14.7	-13.0	240
2017_09_21 - BF-07-Hasan\ 15-KVG-49@24.ais	4.02	0.08	3.56	0.40	0.857	0.125	212	226	-69	200
2017_09_21 - BF-07-Hasan\ 15-KVG-49@25.ais	7.19	0.20	5.88	1.53	0.795	0.241	173	∞	-85	100
2017_09_21 - BF-07-Hasan\ 15-KVG-49@26.ais	6.11	0.14	3.70	1.14	0.547	0.215	86.5	70.5	-42.5	138
2017_09_21 - BF-07-Hasan\ 15-KVG-49@27.ais	6.88	0.15	1.62	0.25	0.136	0.041	16.0	5.3	-5.1	335
2017_09_21 - BF-07-Hasan\ 15-KVG-49@28.ais	7.11	0.16	5.58	0.63	0.758	0.102	155	60	-39	249
2019_10_31 - MD\ 15-KVG-49@29.ais	3.77	0.05	2.24	0.14	0.487	0.049	72.9	10.9	-9.9	420
2019_10_31 - MD\ 15-KVG-49@30.ais	1.64	0.01	1.34	0.05	0.644	0.063	113	21	-18	923
2019_10_31 - MD\ 15-KVG-49@31.ais	5.03	0.16	2.15	0.29	0.318	0.070	41.8	11.9	-10.7	164
2019_10_31 - MD\ 15-KVG-49@32.ais	4.73	0.10	4.65	0.26	0.981	0.071	435	∞	-172	302
2019_10_31 - MD\ 15-KVG-49@33.ais	4.08	0.05	1.88	0.20	0.330	0.061	43.8	10.4	-9.5	235
2019_10_31 - MD\ 15-KVG-49@34.ais	4.39	0.06	3.66	0.41	0.797	0.114	174	91	-49	175
2019_10_31 - MD\ 15-KVG-49@35.ais	6.38	0.09	2.37	0.45	0.281	0.080	36.0	12.9	-11.6	122
2019_10_31 - MD\ 15-KVG-49@36.ais	6.02	0.14	5.34	0.64	0.871	0.124	223	346	-73	136
2019_10_31 - MD\ 15-KVG-49@37.ais	4.05	0.05	1.59	0.29	0.244	0.090	30.5	13.8	-12.2	180
2019_10_31 - MD\ 15-KVG-49@38.ais	4.25	0.08	1.99	0.19	0.346	0.056	46.3	9.7	-8.9	320
2017_06_09 - BF-01-Hasan\ 15-KVG-51@2.ais	6.79	0.17	4.35	0.58	0.593	0.099	98.2	30.4	-23.8	130
2017_06_09 - BF-01-Hasan\ 15-KVG-51@3.ais	3.69	0.07	3.10	0.17	0.795	0.061	173	39	-28	324
2017_06_09 - BF-01-Hasan\ 15-KVG-51@4.ais	4.08	0.07	2.59	0.19	0.545	0.061	86.0	15.6	-13.6	219
2017_06_09 - BF-01-Hasan\ 15-KVG-51@5.ais	4.00	0.07	3.42	0.15	0.817	0.051	185	35	-27	333
2017_06_09 - BF-01-Hasan\ 15-KVG-51@7.ais	2.85	0.05	1.67	0.10	0.425	0.052	60.4	10.4	-9.5	351
2017_06_09 - BF-01-Hasan\ 15-KVG-51@8.ais	5.88	0.11	4.39	0.36	0.707	0.073	134	31	-24	187
2017_06_09 - BF-01-Hasan\ 15-KVG-51@11.ais	5.94	0.11	4.68	0.38	0.755	0.076	153	41	-30	160
2017_06_09 - BF-01-Hasan\ 15-KVG-51@12.ais	4.45	0.08	1.29	0.30	0.136	0.081	16.0	10.8	-9.8	122
2017_06_09 - BF-01-Hasan\ 15-KVG-51@13.ais	4.69	0.08	3.11	0.20	0.594	0.052	98.5	15.0	-13.2	319
2017_06_09 - BF-01-Hasan\ 15-KVG-51@14.ais	3.43	0.07	1.70	0.12	0.343	0.047	45.9	8.2	-7.6	391
2017_06_09 - BF-01-Hasan\ 15-KVG-51@15.ais	4.54	0.08	2.62	0.15	0.487	0.041	72.9	9.0	-8.4	446
2017_06_09 - BF-01-Hasan\ 15-KVG-51@16.ais	5.35	0.10	1.84	0.28	0.229	0.062	28.4	9.1	-8.4	195
2017_06_09 - BF-01-Hasan\ 15-KVG-51@17.ais	3.94	0.08	1.70	0.19	0.288	0.062	37.1	10.0	-9.1	214
2017_06_09 - BF-01-Hasan\ 15-KVG-51@19.ais	4.69	0.08	1.55	0.16	0.193	0.042	23.4	5.8	-5.5	264
2017_06_09 - BF-01-Hasan\ 15-KVG-51@20.ais	5.74	0.12	1.75	0.38	0.193	0.078	23.4	11.1	-10.0	114
2017_06_09 - BF-01-Hasan\ 15-KVG-51@21.ais	5.85	0.12	2.57	0.34	0.351	0.068	47.2	12.0	-10.8	178
2017_06_09 - BF-01-Hasan\ 15-KVG-51@22.ais	9.01	0.17	7.99	0.33	0.875	0.044	227	47	-33	425
2017_06_09 - BF-01-Hasan\ 15-KVG-51@25.ais	5.17	0.11	3.20	0.34	0.549	0.078	87.0	20.7	-17.4	219
2017_06_09 - BF-01-Hasan\ 15-KVG-51@26.ais	4.04	0.08	3.24	0.22	0.755	0.071	153	37	-28	210
2017_06_09 - BF-01-Hasan\ 15-KVG-51@27.ais	3.15	0.07	2.96	0.13	0.916	0.060	270	137	-59	502
2017_06_09 - BF-01-Hasan\ 15-KVG-51@29.ais	4.31	0.12	2.93	0.24	0.607	0.072	102	22	-18	241
2017_06_09 - BF-01-Hasan\ 15-KVG-51@30.ais	7.00	0.14	4.93	0.50	0.666	0.082	120	31	-24	126
2017_06_09 - BF-01-Hasan\ 15-KVG-51@33.ais	4.00	0.08	1.36	0.14	0.176	0.045	21.1	6.1	-5.8	291
2017_06_09 - BF-01-Hasan\ 15-KVG-51@34.ais	7.34	0.15	3.12	0.26	0.355	0.041	47.9	7.2	-6.8	263
2017_06_09 - BF-01-Hasan\ 15-KVG-51@37.ais	5.00	0.09	1.55	0.15	0.180	0.037	21.7	5.0	-4.8	210
2017_06_09 - BF-01-Hasan\ 15-KVG-51@40.ais	3.93	0.07	2.30	0.10	0.480	0.035	71.3	7.5	-7.0	465
2017_06_09 - BF-01-Hasan\ 15-KVG-51@42.ais	4.24	0.08	3.07	0.17	0.662	0.051	118	18	-15	239
2017_06_09 - BF-01-Hasan\ 15-KVG-51@44.ais	3.61	0.06	1.61	0.09	0.288	0.032	37.1	5.1	-4.9	389
2018_01_15 - BF-09-Hasan\ 17-BF-01@1.ais	4.35	0.09	3.98	0.17	0.897	0.052	248	77	-45	203
2018_01_15 - BF-09-Hasan\ 17-BF-01@3.ais	5.23	0.10	3.79	0.17	0.675	0.042	123	15	-13	235
2018_01_15 - BF-09-Hasan\ 17-BF-01@4.ais	4.01	0.08	4.13	0.19	1.04	0.06	∞	∞	∞	145
2018_01_15 - BF-09-Hasan\ 17-BF-01@5.ais	8.05	0.15	5.64	0.30	0.667	0.043	120	15	-13	153
2018_01_15 - BF-09-Hasan\ 17-BF-01@6.ais	8.08	0.15	6.75	0.34	0.818	0.050	186	35	-26	136
2018_01_15 - BF-09-Hasan\ 17-BF-01@7.ais	7.11	0.13	5.87	0.36	0.803	0.060	177	40	-29	89.5
2018_01_15 - BF-09-Hasan\ 17-BF-01@8.ais	3.82	0.09	3.19	0.12	0.791	0.045	171	27	-21	236
2018_01_15 - BF-09-Hasan\ 17-BF-01@9.ais	4.45	0.13	3.61	0.18	0.771	0.057	161	31	-24	135
2018_01_15 - BF-09-Hasan\ 17-BF-01@10.ais	5.16	0.10	3.50	0.15	0.620	0.037	106	11	-10	193
2018_01_15 - BF-09-Hasan\ 17-BF-01@11.ais	4.90	0.09	4.59	0.14	0.926	0.041	284	87	-48	303
2018_01_15 - BF-09-Hasan\ 17-BF-01@12.ais	7.06	0.15	4.75	0.20	0.632	0.035	109	11	-10	221
2018_01_15 - BF-09-Hasan\ 17-BF-01@13.ais	5.01	0.17	4.15	0.26	0.797	0.070	174	46	-32	118
2018_01_15 - BF-09-Hasan\ 17-BF-01@14.ais	7.00	0.17	5.41	0.32	0.744	0.055	149	26	-21	107
2018_01_15 - BF-09-Hasan\ 17-BF-01@15.ais	3.62	0.08	2.95	0.11	0.764	0.044	158	22	-19	223
2018_01_15 - BF-09-Hasan\ 17-BF-01@16.ais	6.52	0.16	4.96	0.28	0.727	0.054	142	24	-20	108
2018_01_15 - BF-09-Hasan\ 17-BF-01@17.ais	5.66	0.13	3.94	0.21	0.646	0.046	113	15	-13	181
2018_01_15 - BF-09-Hasan\ 17-BF-01@18.ais	3.71	0.07	2.44	0.07	0.565	0.028	90.8	7.2	-6.7	538
2018_01_15 - BF-09-Hasan\ 17-BF-01@19.ais	7.55	0.16	6.11	0.36	0.788	0.057	169	34	-26	136
2018_01_15 - BF-09-Hasan\ 17-BF-01@20.ais	5.94	0.13	4.25	0.30	0.672	0.061	122	23	-19	119
2018_01_15 - BF-09-Hasan\ 17-BF-01@21.ais	4.23	0.08	3.69	0.17	0.842	0.054	202	45	-32	175
2018_01_15 - BF-09-Hasan\ 17-BF-01@22.ais	3.52	0.11	2.78	0.11	0.730	0.049	143	22	-18	429
2018_01_15 - BF-09-Hasan\ 17-BF-01@24.ais	4.36	0.11	3.60	0.17	0.788	0.054	169	32	-25	138
2018_01_15 - BF-09-Hasan\ 17-BF-01@25.ais	4.69	0.11	3.16	0.21	0.609	0.058	102	17	-15	113
2018_01_15 - BF-09-Hasan\ 17-BF-01@26.ais	4.72	0.09	4.40	0.15	0.919	0.043	274	83	-47	459
2018_01_15 - BF-09-Hasan\ 17-BF-01@27.ais	6.38	0.13	4.95	0.24	0.743	0.046	148	22	-18	129
2018_01_15 - BF-09-Hasan\ 17-BF-01@28.ais	4.30	0.08	3.29	0.14	0.713	0.044	136	18	-16	178
2018_01_15 - BF-09-Hasan\ 17-BF-01@29.ais	3.68	0.08	2.68	0.09	0.653	0.037	116	12	-11	308
2018_01_15 - BF-09-Hasan\ 17-BF-01@30.ais	5.16	0.16	5.05	0.20	0.974	0.057	396	∞	-126	215
2018_01_15 - BF-09-Hasan\ 17-BF-04@1.ais	5.75	0.12	5.11	0.21	0.872	0.048	224	51	-35	152
2018_01_15 - BF-09-Hasan\ 17-BF-04@2.ais	3.39	0.07	3.09	0.11	0.884	0.049	235	59	-38	359
2018_01_15 - BF-09-Hasan\ 17-BF-04@3.ais	3.58	0.07	2.09	0.07	0.469	0.030	69.1	6.3	-5.9	351
2018_01_15 - BF-09-Hasan\ 17-BF-04@4.ais	4.39	0.10	2.40	0.14	0.449	0.041	65.0	8.4	-7.8	147
2018_01_15 - BF-09-Hasan\ 17-BF-04@5.ais	5.65	0.11	3.93	0.15	0.646	0.035	113	11	-10	207
2018_01_15 - BF-09-Hasan\ 17-BF-04@6.ais	4.06	0.08	4.03	0.11	0.994	0.042	553	∞	-223	330
2018_01_15 - BF-09-Hasan\ 17-BF-04@7.ais	7.45	0.17	6.62	0.30	0.874	0.050	227	56	-37	146
2018_01_15 - BF-09-Hasan\ 17-BF-04@8.ais	5.46	0.12	4.51	0.20	0.797	0.048	174	29	-23	162
2018_01_15 - BF-09-Hasan\ 17-BF-04@9.ais	3.05	0.06	2.38	0.05	0.707	0.030	134	12	-11	823
2018_01_15 - BF-09-Hasan\ 17-BF-04@10.ais	5.10	0.09	4.93	0.16	0.963	0.042	359	∞	-82	260
2018_01_15 - BF-09-Hasan\ 17-BF-04@11.ais	4.32	0.09	3.33	0.18	0.719	0.054	138	23	-19	147
2018_01_15 - BF-09-Hasan\ 17-BF-04@12.ais	7.43	0.15	4.93	0.25	0.624	0.040	107	12	-11	220
2018_01_15 - BF-09-Hasan\ 17-BF-04@13.ais	5.31	0.10	5.20	0.16	0.974	0.041	400	∞	-103	271
2018_01_15 - BF-09-Hasan\ 17-BF-04@14.ais	5.14	0.15	3.40	0.22	0.601	0.054	100	16	-14	105
2018_01_15 - BF-09-Hasan\ 17-BF-04@15.ais	3.56	0.07	3.35	0.08	0.924	0.038	282	77	-45	468
2018_01_15 - BF-09-Hasan\ 17-BF-04@16.ais	5.22	0.12	3.70	0.25	0.658	0.059	117	21	-17	90.8
2018_01_15 - BF-09-Hasan\ 17-BF-04@17.ais	5.57	0.13	3.63	0.23	0.595	0.051	98.6	14.7	-12.9	164
2018_01_15 - BF-09-Hasan\ 17-BF-04@18.ais	4.32	0.08	2.42	0.10	0.464	0.029	68.1	6.2	-5.8	296
2018_01_15 - BF-09-Hasan\ 17-BF-04@19.ais	5.75	0.16	4.71	0.20	0.790	0.048	170	29	-23	253
2018_01_15 - BF-09-Hasan\ 17-BF-04@20.ais	4.19	0.14	4.17	0.27	0.992	0.090	524	∞	-270	250
2018_01_15 - BF-09-Hasan\ 17-BF-04@21.ais	3.90	0.07	2.24	0.13	0.467	0.042	68.8	9.0	-8.3	167
2018_01_15 - BF-09-Hasan\ 17-BF-04@22.ais	3.84	0.08	3.36	0.12	0.842	0.045	202	37	-27	218
2018_01_15 - BF-09-Hasan\ 17-BF-04@23.ais	4.20	0.09	3.13	0.13	0.687	0.043	127	16	-14	205
2018_01_15 - BF-09-Hasan\ 17-BF-04@24.ais	3.92	0.08	2.46	0.09	0.532	0.033	83.0	7.9	-7.3	299
2018_01_15 - BF-09-Hasan\ 17-BF-04@25.ais	5.77	0.12	5.58	0.22	0.961	0.049	354	∞	-89	210
2018_01_15 - BF-09-Hasan\ 17-BF-04@26.ais	6.67	0.12	6.17	0.25	0.914	0.046	268	84	-47	185
2018_01_15 - BF-09-Hasan\ 17-BF-04@27.ais	4.00	0.08	2.98	0.12	0.683	0.040	125	15	-13	249
2018_01_15 - BF-09-Hasan\ 17-BF-04@28.ais	4.43	0.08	4.39	0.13	0.990	0.043	499	∞	-179	441
2018_01_15 - BF-09-Hasan\ 17-BF-04@29.ais	4.07	0.09	3.86	0.10	0.936	0.040	300	105	-53	375
2018_01_15 - BF-09-Hasan\ 17-BF-04@30.ais	5.40	0.13	4.93	0.20	0.897	0.049	248	71	-43	180
2018_01_16 - BF-10-Hasan\ 17-BF-06@1.ais	5.09	0.11	3.58	0.10	0.649	0.029	114	9	-9	400
2018_01_16 - BF-10-Hasan\ 17-BF-06@3.ais	4.47	0.08	2.16	0.12	0.372	0.035	50.8	6.2	-5.8	195
2018_01_16 - BF-10-Hasan\ 17-BF-06@4.ais	4.04	0.08	3.58	0.10	0.859	0.039	214	36	-27	330
2018_01_16 - BF-10-Hasan\ 17-BF-06@5.ais	6.80	0.13	3.50	0.29	0.450	0.049	65.3	10.2	-9.3	162
2018_01_16 - BF-10-Hasan\ 17-BF-06@6.ais	3.72	0.07	1.97	0.12	0.403	0.044	56.3	8.3	-7.7	207
2018_01_16 - BF-10-Hasan\ 17-BF-06@7.ais	3.90	0.08	3.07	0.12	0.732	0.045	144	20	-17	225
2018_01_16 - BF-10-Hasan\ 17-BF-06@8.ais	3.83	0.07	1.97	0.11	0.389	0.038	53.8	7.0	-6.6	188
2018_01_16 - BF-10-Hasan\ 17-BF-06@9.ais	3.88	0.07	2.23	0.13	0.466	0.045	68.4	9.7	-8.9	133
2018_01_16 - BF-10-Hasan\ 17-BF-06@10.ais	3.37	0.06	3.21	0.09	0.939	0.042	306	125	-57	396
2018_01_16 - BF-10-Hasan\ 17-BF-06@11.ais	4.57	0.08	3.00	0.16	0.583	0.046	95.5	12.6	-11.3	138
2018_01_16 - BF-10-Hasan\ 17-BF-06@13.ais	6.39	0.12	3.43	0.27	0.472	0.049	69.8	10.6	-9.7	106
2018_01_16 - BF-10-Hasan\ 17-BF-06@14.ais	5.01	0.10	4.56	0.19	0.894	0.049	245	67	-41	226
2018_01_16 - BF-10-Hasan\ 17-BF-06@15.ais	4.42	0.10	2.35	0.12	0.429	0.035	61.1	6.8	-6.4	224
2018_01_16 - BF-10-Hasan\ 17-BF-06@16.ais	3.93	0.07	1.88	0.09	0.348	0.032	46.7	5.4	-5.2	227
2018_01_16 - BF-10-Hasan\ 17-BF-06@17.ais	5.98	0.15	3.74	0.28	0.570	0.057	92.1	15.6	-13.6	129
2018_01_16 - BF-10-Hasan\ 17-BF-06@18.ais	4.35	0.10	2.46	0.17	0.468	0.049	68.9	10.5	-9.6	132
2018_01_16 - BF-10-Hasan\ 17-BF-06@19.ais	4.34	0.09	4.13	0.13	0.941	0.043	309	143	-60	256
2018_01_16 - BF-10-Hasan\ 17-BF-06@20.ais	7.47	0.20	5.62	0.35	0.722	0.056	140	25	-20	98.0
2018_01_16 - BF-10-Hasan\ 17-BF-06@21.ais	5.43	0.21	4.03	0.27	0.698	0.067	131	27	-22	155
2018_01_16 - BF-10-Hasan\ 17-BF-06@22.ais	7.02	0.23	3.59	0.20	0.449	0.036	65.0	7.4	-7.0	188
2018_01_16 - BF-10-Hasan\ 17-BF-06@23.ais	3.94	0.07	1.89	0.08	0.349	0.029	46.9	4.9	-4.7	273
2018_01_16 - BF-10-Hasan\ 17-BF-06@24.ais	4.23	0.08	3.91	0.19	0.905	0.058	257	103	-52	176
2018_01_16 - BF-10-Hasan\ 17-BF-06@25.ais	5.57	0.11	4.00	0.22	0.671	0.048	121	17	-15	131
2018_01_16 - BF-10-Hasan\ 17-BF-06@26.ais	5.77	0.11	2.72	0.19	0.387	0.039	53.4	7.1	-6.7	167
2018_01_16 - BF-10-Hasan\ 17-BF-06@27.ais	4.76	0.09	4.96	0.19	1.05	0.05	∞	∞	∞	304
2018_01_16 - BF-10-Hasan\ 17-BF-06@28.ais	3.66	0.07	2.05	0.16	0.439	0.058	63.2	12.0	-10.8	313
2018_01_16 - BF-10-Hasan\ 17-BF-06@29.ais	6.17	0.12	2.71	0.16	0.357	0.031	48.2	5.3	-5.1	187
2018_01_16 - BF-10-Hasan\ 17-BF-06@30.ais	5.87	0.11	4.64	0.21	0.758	0.045	155	23	-19	152
2018_01_18 - BF-12-G÷lc³k\ 17-BF-06@31.ais	4.50	0.12	3.24	0.14	0.660	0.043	118	15	-13	263
2018_01_18 - BF-12-G÷lc³k\ 17-BF-06@32.ais	5.39	0.10	2.65	0.15	0.405	0.033	56.7	6.2	-5.9	172
2018_01_18 - BF-12-G÷lc³k\ 17-BF-06@33.ais	3.98	0.08	1.96	0.09	0.366	0.031	49.8	5.5	-5.2	214
2018_01_18 - BF-12-G÷lc³k\ 17-BF-06@34.ais	5.78	0.12	4.82	0.20	0.807	0.044	180	28	-23	171
2018_01_18 - BF-12-G÷lc³k\ 17-BF-06@35.ais	4.41	0.10	2.21	0.14	0.391	0.041	54.2	7.7	-7.2	143
2018_01_18 - BF-12-G÷lc³k\ 17-BF-06@36.ais	5.32	0.11	3.42	0.14	0.580	0.033	94.6	9.0	-8.3	259
2018_01_18 - BF-12-G÷lc³k\ 17-BF-06@37.ais	7.27	0.15	3.59	0.30	0.432	0.048	61.8	9.5	-8.8	111
2018_01_18 - BF-12-G÷lc³k\ 17-BF-06@38.ais	4.26	0.08	3.94	0.10	0.905	0.037	258	54	-36	470
2018_01_18 - BF-12-G÷lc³k\ 17-BF-06@39.ais	5.63	0.12	2.27	0.19	0.305	0.041	39.8	6.6	-6.3	97.6
2018_01_18 - BF-12-G÷lc³k\ 17-BF-06@40.ais	6.82	0.13	6.62	0.18	0.967	0.036	373	∞	-81	256
2018_01_18 - BF-12-G÷lc³k\ 17-BF-06@41.ais	8.23	0.15	7.10	0.40	0.848	0.057	206	51	-35	91.3
2018_01_18 - BF-12-G÷lc³k\ 17-BF-06@42.ais	3.96	0.08	1.89	0.06	0.348	0.022	46.6	3.7	-3.5	393
2018_01_18 - BF-12-G÷lc³k\ 17-BF-06@43.ais	5.28	0.12	2.42	0.13	0.363	0.031	49.2	5.5	-5.2	241
2018_01_18 - BF-12-G÷lc³k\ 17-BF-06@44.ais	4.92	0.13	2.51	0.16	0.415	0.040	58.6	7.7	-7.2	147
2018_01_18 - BF-12-G÷lc³k\ 17-BF-06@45.ais	5.47	0.11	4.18	0.19	0.725	0.045	141	19	-16	131
2018_01_18 - BF-12-G÷lc³k\ 17-BF-06@46.ais	4.16	0.08	2.34	0.12	0.460	0.037	67.3	7.8	-7.3	203
2018_01_18 - BF-12-G÷lc³k\ 17-BF-06@47.ais	3.68	0.07	1.95	0.09	0.400	0.034	55.8	6.4	-6.0	204
2018_01_18 - BF-12-G÷lc³k\ 17-BF-06@48.ais	4.51	0.09	3.85	0.21	0.822	0.060	189	45	-32	111
2018_01_18 - BF-12-G÷lc³k\ 17-BF-06@49.ais	4.21	0.10	4.05	0.13	0.954	0.049	336	∞	-79	268
2018_01_18 - BF-12-G÷lc³k\ 17-BF-06@50.ais	3.78	0.07	1.74	0.08	0.317	0.027	41.6	4.4	-4.2	274
2018_01_16 - BF-10-Hasan\ 17-BF-07@1.ais	4.04	0.09	3.72	0.19	0.903	0.063	255	114	-55	116
2018_01_16 - BF-10-Hasan\ 17-BF-07@3.ais	4.02	0.10	3.97	0.12	0.984	0.048	454	∞	-153	251
2018_01_16 - BF-10-Hasan\ 17-BF-07@4.ais	3.83	0.12	3.19	0.16	0.789	0.060	170	37	-27	246
2018_01_16 - BF-10-Hasan\ 17-BF-07@5.ais	4.55	0.08	3.94	0.13	0.838	0.041	199	31	-24	242
2018_01_16 - BF-10-Hasan\ 17-BF-07@6.ais	3.91	0.07	3.30	0.09	0.806	0.036	179	23	-19	312
2018_01_16 - BF-10-Hasan\ 17-BF-07@7.ais	4.27	0.08	1.66	0.10	0.250	0.031	31.4	4.5	-4.4	251
2018_01_16 - BF-10-Hasan\ 17-BF-07@9.ais	5.45	0.11	4.02	0.22	0.692	0.050	129	19	-16	157
2018_01_16 - BF-10-Hasan\ 17-BF-07@10.ais	3.69	0.07	3.36	0.09	0.884	0.037	236	43	-31	476
2018_01_16 - BF-10-Hasan\ 17-BF-07@11.ais	3.83	0.07	1.54	0.07	0.247	0.024	31.0	3.6	-3.4	328
2018_01_16 - BF-10-Hasan\ 17-BF-07@12.ais	5.23	0.12	4.25	0.30	0.779	0.070	165	42	-30	95.1
2018_01_16 - BF-10-Hasan\ 17-BF-07@13.ais	6.29	0.17	4.90	0.20	0.747	0.044	150	21	-17	185
2018_01_16 - BF-10-Hasan\ 17-BF-07@14.ais	6.16	0.11	5.90	0.16	0.953	0.036	333	157	-62	376
2018_01_16 - BF-10-Hasan\ 17-BF-07@15.ais	3.93	0.07	2.01	0.08	0.390	0.027	53.9	5.0	-4.8	347
2018_01_16 - BF-10-Hasan\ 17-BF-07@16.ais	4.93	0.09	2.94	0.17	0.519	0.044	80.0	10.4	-9.5	141
2018_01_16 - BF-10-Hasan\ 17-BF-07@17.ais	3.80	0.07	2.98	0.12	0.727	0.043	142	19	-16	212
2018_01_16 - BF-10-Hasan\ 17-BF-07@18.ais	4.43	0.09	3.12	0.11	0.641	0.033	112	11	-10	266
2018_01_16 - BF-10-Hasan\ 17-BF-07@19.ais	4.48	0.08	2.12	0.10	0.359	0.028	48.6	4.8	-4.6	256
2018_01_16 - BF-10-Hasan\ 17-BF-07@20.ais	5.47	0.15	3.95	0.23	0.675	0.054	123	20	-17	105
2018_01_16 - BF-10-Hasan\ 17-BF-07@21.ais	4.04	0.09	2.23	0.13	0.443	0.041	64.0	8.4	-7.8	212
2018_01_16 - BF-10-Hasan\ 17-BF-07@22.ais	4.14	0.08	1.84	0.11	0.314	0.034	41.1	5.5	-5.3	233
2018_01_16 - BF-10-Hasan\ 17-BF-07@23.ais	4.56	0.10	2.12	0.11	0.353	0.032	47.5	5.5	-5.2	211
2018_01_16 - BF-10-Hasan\ 17-BF-07@24.ais	3.79	0.07	1.83	0.09	0.345	0.031	46.2	5.3	-5.0	347
2018_01_16 - BF-10-Hasan\ 17-BF-07@25.ais	4.43	0.09	4.27	0.18	0.956	0.056	342	∞	-91	261
2018_01_16 - BF-10-Hasan\ 17-BF-07@26.ais	4.55	0.11	1.93	0.14	0.302	0.038	39.2	6.1	-5.7	123
2018_01_16 - BF-10-Hasan\ 17-BF-07@27.ais	6.39	0.14	3.65	0.25	0.511	0.047	78.2	11.0	-10.0	156
2018_01_16 - BF-10-Hasan\ 17-BF-07@28.ais	4.14	0.08	2.05	0.10	0.376	0.031	51.5	5.6	-5.3	375
2018_01_16 - BF-10-Hasan\ 17-BF-07@29.ais	7.10	0.15	6.02	0.36	0.829	0.061	193	48	-33	88.7
2018_01_16 - BF-10-Hasan\ 17-BF-07@30.ais	3.40	0.10	3.19	0.14	0.920	0.065	276	185	-65	296
2018_01_18 - BF-12-G÷lc³k\ 17-BF-07@31.ais	5.92	0.12	3.28	0.25	0.485	0.050	72.4	11.3	-10.2	108
2018_01_18 - BF-12-G÷lc³k\ 17-BF-07@32.ais	3.94	0.09	3.50	0.12	0.861	0.046	215	43	-31	223
2018_01_18 - BF-12-G÷lc³k\ 17-BF-07@33.ais	3.92	0.08	2.94	0.14	0.685	0.049	126	18	-16	200
2018_01_18 - BF-12-G÷lc³k\ 17-BF-07@34.ais	4.18	0.08	2.24	0.10	0.427	0.033	60.7	6.4	-6.0	166
2018_01_18 - BF-12-G÷lc³k\ 17-BF-07@35.ais	6.66	0.13	4.63	0.21	0.655	0.038	116	13	-11	172
2018_01_18 - BF-12-G÷lc³k\ 17-BF-07@36.ais	3.26	0.06	1.54	0.04	0.302	0.020	39.2	3.2	-3.2	525
2018_01_18 - BF-12-G÷lc³k\ 17-BF-07@37.ais	5.24	0.13	1.94	0.10	0.257	0.024	32.5	3.5	-3.4	521
2018_01_18 - BF-12-G÷lc³k\ 17-BF-07@38.ais	6.60	0.16	4.85	0.24	0.700	0.045	131	18	-15	136
2018_01_18 - BF-12-G÷lc³k\ 17-BF-07@39.ais	4.63	0.09	4.41	0.13	0.943	0.040	312	127	-57	509
2018_01_18 - BF-12-G÷lc³k\ 17-BF-07@40.ais	2.60	0.05	1.87	0.06	0.595	0.039	98.6	11.1	-10.1	292
2018_01_18 - BF-12-G÷lc³k\ 17-BF-07@41.ais	5.41	0.11	5.02	0.21	0.915	0.050	269	95	-50	168
2018_01_18 - BF-12-G÷lc³k\ 17-BF-07@42.ais	5.88	0.11	4.27	0.14	0.682	0.032	125	12	-11	265
2018_01_18 - BF-12-G÷lc³k\ 17-BF-07@43.ais	2.70	0.05	2.40	0.05	0.842	0.036	202	28	-22	568
2018_01_18 - BF-12-G÷lc³k\ 17-BF-07@44.ais	5.13	0.09	4.86	0.11	0.938	0.033	303	80	-46	366
2018_01_18 - BF-12-G÷lc³k\ 17-BF-07@45.ais	2.76	0.05	2.72	0.05	0.982	0.037	436	∞	-120	924
2018_01_18 - BF-12-G÷lc³k\ 17-BF-07@46.ais	5.94	0.11	5.71	0.16	0.955	0.038	339	201	-67	266
2018_01_18 - BF-12-G÷lc³k\ 17-BF-07@47.ais	4.28	0.08	1.60	0.12	0.231	0.035	28.7	5.1	-4.9	144
2018_01_18 - BF-12-G÷lc³k\ 17-BF-07@48.ais	6.38	0.13	2.57	0.13	0.319	0.024	41.9	4.0	-3.8	231
2018_01_18 - BF-12-G÷lc³k\ 17-BF-07@49.ais	6.67	0.33	5.26	0.37	0.760	0.076	156	41	-30	94.9
2018_01_18 - BF-12-G÷lc³k\ 17-BF-07@50.ais	6.13	0.13	4.87	0.30	0.763	0.060	157	32	-25	127
2018_01_16 - BF-10-Hasan\ 17-BF-08@1.ais	3.86	0.08	2.08	0.05	0.421	0.020	59.7	3.9	-3.8	747
2018_01_16 - BF-10-Hasan\ 17-BF-08@2.ais	3.96	0.07	1.94	0.11	0.364	0.037	49.4	6.6	-6.2	294
2018_01_16 - BF-10-Hasan\ 17-BF-08@3.ais	6.67	0.16	5.43	0.27	0.789	0.051	170	30	-24	144
2018_01_16 - BF-10-Hasan\ 17-BF-08@4.ais	4.95	0.09	4.36	0.16	0.858	0.044	213	40	-29	216
2018_01_16 - BF-10-Hasan\ 17-BF-08@5.ais	4.80	0.11	3.55	0.16	0.688	0.045	127	17	-15	146
2018_01_16 - BF-10-Hasan\ 17-BF-08@6.ais	5.80	0.20	3.62	0.19	0.565	0.044	90.9	11.6	-10.5	127
2018_01_16 - BF-10-Hasan\ 17-BF-08@7.ais	4.08	0.08	3.03	0.11	0.681	0.036	125	13	-12	406
2018_01_16 - BF-10-Hasan\ 17-BF-08@8.ais	6.04	0.16	5.43	0.28	0.883	0.059	234	77	-45	187
2018_01_16 - BF-10-Hasan\ 17-BF-08@9.ais	7.63	0.15	4.76	0.28	0.580	0.043	94.7	11.7	-10.6	132
2018_01_16 - BF-10-Hasan\ 17-BF-08@10.ais	3.86	0.07	2.75	0.14	0.637	0.048	111	15	-13	221
2018_01_16 - BF-10-Hasan\ 17-BF-08@11.ais	7.01	0.14	6.52	0.24	0.921	0.044	277	88	-48	219
2018_01_16 - BF-10-Hasan\ 17-BF-08@12.ais	4.51	0.09	2.38	0.10	0.426	0.030	60.6	5.8	-5.5	261
2018_01_16 - BF-10-Hasan\ 17-BF-08@13.ais	6.03	0.12	3.39	0.16	0.496	0.033	74.9	7.4	-7.0	164
2018_01_16 - BF-10-Hasan\ 17-BF-08@14.ais	2.64	0.05	2.52	0.05	0.934	0.037	296	88	-48	850
2018_01_16 - BF-10-Hasan\ 17-BF-08@16.ais	6.92	0.14	6.33	0.34	0.904	0.059	256	104	-52	144
2018_01_16 - BF-10-Hasan\ 17-BF-08@17.ais	4.19	0.08	2.58	0.10	0.527	0.033	81.7	7.8	-7.3	428
2018_01_16 - BF-10-Hasan\ 17-BF-08@18.ais	5.35	0.11	3.09	0.22	0.504	0.049	76.5	11.3	-10.2	96.4
2018_01_16 - BF-10-Hasan\ 17-BF-08@19.ais	4.10	0.08	2.75	0.12	0.592	0.039	97.9	11.1	-10.1	189
2018_01_16 - BF-10-Hasan\ 17-BF-08@20.ais	5.04	0.09	4.36	0.18	0.840	0.047	200	38	-28	205
2018_01_16 - BF-10-Hasan\ 17-BF-08@21.ais	4.76	0.09	4.64	0.13	0.970	0.039	383	∞	-91	423
2018_01_16 - BF-10-Hasan\ 17-BF-08@23.ais	4.09	0.08	3.39	0.10	0.788	0.037	170	21	-18	279
2018_01_16 - BF-10-Hasan\ 17-BF-08@24.ais	5.02	0.09	2.44	0.14	0.389	0.035	53.8	6.5	-6.1	162
2018_01_16 - BF-10-Hasan\ 17-BF-08@25.ais	7.55	0.17	5.91	0.22	0.756	0.038	154	19	-16	237
2018_01_16 - BF-10-Hasan\ 17-BF-08@26.ais	5.14	0.09	4.74	0.14	0.909	0.038	262	59	-38	327
2018_01_16 - BF-10-Hasan\ 17-BF-08@27.ais	6.74	0.14	2.73	0.27	0.326	0.046	43.1	7.7	-7.2	146
2018_01_16 - BF-10-Hasan\ 17-BF-08@28.ais	3.88	0.08	3.03	0.14	0.725	0.048	141	21	-18	165
2018_01_16 - BF-10-Hasan\ 17-BF-08@29.ais	3.96	0.11	2.57	0.13	0.563	0.045	90.4	11.7	-10.6	280
2018_01_16 - BF-10-Hasan\ 17-BF-08@30.ais	3.51	0.07	2.78	0.13	0.730	0.052	143	23	-19	165
2018_01_16 - BF-10-Hasan\ 17-BF-08@31.ais	4.62	0.10	3.53	0.22	0.715	0.060	137	26	-21	189
2018_01_16 - BF-10-Hasan\ 17-BF-08@32.ais	5.70	0.11	3.84	0.22	0.621	0.046	106	14	-13	127
2018_01_16 - BF-10-Hasan\ 17-BF-08@33.ais	3.07	0.06	2.98	0.05	0.963	0.035	361	331	-73	816
2018_01_16 - BF-10-Hasan\ 17-BF-08@34.ais	5.74	0.13	4.01	0.15	0.651	0.035	115	12	-10	255
2018_01_16 - BF-10-Hasan\ 17-BF-19@1.ais	4.71	0.09	4.49	0.13	0.944	0.039	314	129	-58	576
2018_01_16 - BF-10-Hasan\ 17-BF-19@2.ais	9.77	0.20	6.23	0.44	0.605	0.051	102	15	-13	99.3
2018_01_16 - BF-10-Hasan\ 17-BF-19@3.ais	7.30	0.15	5.45	0.23	0.715	0.038	137	16	-14	216
2018_01_16 - BF-10-Hasan\ 17-BF-19@4.ais	5.58	0.12	4.60	0.19	0.795	0.044	173	26	-21	223
2018_01_16 - BF-10-Hasan\ 17-BF-19@5.ais	4.97	0.13	3.11	0.15	0.554	0.040	88.2	10.2	-9.3	149
2018_01_16 - BF-10-Hasan\ 17-BF-19@6.ais	5.88	0.11	2.94	0.15	0.422	0.031	60.0	5.9	-5.6	194
2018_01_16 - BF-10-Hasan\ 17-BF-19@8.ais	5.00	0.10	2.52	0.10	0.410	0.026	57.7	5.0	-4.8	264
2018_01_16 - BF-10-Hasan\ 17-BF-19@9.ais	3.78	0.08	1.81	0.08	0.341	0.030	45.5	5.1	-4.8	265
2018_01_16 - BF-10-Hasan\ 17-BF-19@10.ais	4.30	0.08	3.59	0.12	0.799	0.039	175	24	-19	318
2018_01_16 - BF-10-Hasan\ 17-BF-19@11.ais	5.54	0.11	5.03	0.36	0.892	0.078	243	139	-59	171
2018_01_16 - BF-10-Hasan\ 17-BF-19@12.ais	4.00	0.07	2.61	0.10	0.566	0.035	91.1	9.1	-8.4	328
2018_01_16 - BF-10-Hasan\ 17-BF-19@13.ais	6.12	0.13	4.34	0.28	0.666	0.055	120	20	-17	111
2018_01_16 - BF-10-Hasan\ 17-BF-19@14.ais	3.74	0.07	2.19	0.10	0.475	0.036	70.4	7.8	-7.3	217
2018_01_16 - BF-10-Hasan\ 17-BF-19@15.ais	4.02	0.08	1.97	0.12	0.366	0.038	49.8	6.8	-6.4	213
2018_01_16 - BF-10-Hasan\ 17-BF-19@16.ais	3.78	0.08	3.44	0.13	0.887	0.049	238	63	-40	377
2018_01_16 - BF-10-Hasan\ 17-BF-19@17.ais	4.76	0.18	2.37	0.16	0.398	0.044	55.4	8.2	-7.7	117
2018_01_16 - BF-10-Hasan\ 17-BF-19@18.ais	5.24	0.12	3.26	0.18	0.555	0.043	88.3	11.0	-10.0	159
2018_01_16 - BF-10-Hasan\ 17-BF-19@19.ais	3.43	0.07	2.92	0.08	0.807	0.037	179	23	-19	396
2018_01_16 - BF-10-Hasan\ 17-BF-19@20.ais	3.88	0.07	1.98	0.10	0.386	0.035	53.3	6.3	-6.0	268
2018_01_16 - BF-10-Hasan\ 17-BF-19@21.ais	4.21	0.08	2.04	0.12	0.365	0.037	49.6	6.5	-6.2	197
2018_01_16 - BF-10-Hasan\ 17-BF-19@22.ais	5.48	0.10	2.66	0.13	0.398	0.029	55.4	5.5	-5.2	239
2018_01_16 - BF-10-Hasan\ 17-BF-19@23.ais	5.43	0.15	5.23	0.24	0.957	0.060	344	∞	-95	151
2018_01_16 - BF-10-Hasan\ 17-BF-19@24.ais	3.52	0.06	1.98	0.09	0.435	0.037	62.3	7.3	-6.8	212
2018_01_16 - BF-10-Hasan\ 17-BF-19@25.ais	6.18	0.13	5.85	0.24	0.938	0.051	304	188	-66	148
2018_01_16 - BF-10-Hasan\ 17-BF-19@26.ais	4.46	0.08	3.12	0.11	0.636	0.032	110	10	-9	306
2018_01_16 - BF-10-Hasan\ 17-BF-19@27.ais	5.45	0.11	3.50	0.19	0.580	0.043	94.8	11.7	-10.5	152
2018_01_16 - BF-10-Hasan\ 17-BF-19@29.ais	4.74	0.10	5.04	0.28	1.08	0.08	∞	∞	∞	179
2018_01_16 - BF-10-Hasan\ 17-BF-19@30.ais	7.62	0.14	6.03	0.34	0.767	0.052	159	27	-22	120
2018_07_21 - BF-02-05-Reunion\ HD@1.ais	4.14	0.08	1.93	0.12	0.338	0.037	45.1	6.3	-6.0	219
2018_07_21 - BF-02-05-Reunion\ HD@2.ais	6.17	0.16	4.40	0.30	0.671	0.060	121	22	-18	178
2018_07_21 - BF-02-05-Reunion\ HD@3.ais	4.72	0.12	3.43	0.25	0.671	0.066	121	25	-20	101
2018_07_21 - BF-02-05-Reunion\ HD@4.ais	4.06	0.08	1.57	0.12	0.237	0.036	29.6	5.3	-5.1	185
2018_07_21 - BF-02-05-Reunion\ HD@5.ais	5.97	0.16	1.78	0.17	0.191	0.033	23.1	4.6	-4.4	200
2018_07_21 - BF-02-05-Reunion\ HD@6.ais	5.65	0.12	3.86	0.23	0.631	0.049	109	16	-14	152
2018_07_21 - BF-02-05-Reunion\ HD@7.ais	3.59	0.07	1.68	0.11	0.316	0.042	41.5	6.9	-6.5	272
2018_07_21 - BF-02-05-Reunion\ HD@8.ais	3.62	0.07	1.10	0.06	0.108	0.021	12.4	2.6	-2.6	534
2018_07_21 - BF-02-05-Reunion\ HD@9.ais	5.45	0.17	3.58	0.35	0.599	0.079	99.8	23.9	-19.6	109
2018_07_21 - BF-02-05-Reunion\ HD@10.ais	5.10	0.11	3.29	0.18	0.579	0.044	94.5	12.0	-10.8	193
2018_07_21 - BF-02-05-Reunion\ HD@11.ais	8.06	0.17	2.74	0.29	0.267	0.041	34.0	6.2	-5.9	118
2018_07_21 - BF-02-05-Reunion\ HD@12.ais	7.91	0.15	2.09	0.24	0.182	0.033	22.0	4.6	-4.4	127
2018_07_21 - BF-02-05-Reunion\ HD@13.ais	5.88	0.13	3.26	0.18	0.485	0.037	72.4	8.2	-7.6	215
2018_07_21 - BF-02-05-Reunion\ HD@14.ais	3.77	0.07	2.40	0.10	0.541	0.036	84.9	9.0	-8.3	370
2018_07_21 - BF-02-05-Reunion\ HD@15.ais	4.09	0.08	1.59	0.08	0.243	0.027	30.4	3.9	-3.8	307
2018_07_21 - BF-02-05-Reunion\ HD@16.ais	5.27	0.11	1.86	0.15	0.238	0.035	29.6	5.1	-4.9	299
2018_07_21 - BF-02-05-Reunion\ HD@17.ais	4.84	0.13	1.70	0.12	0.225	0.031	27.8	4.5	-4.3	208
2018_07_21 - BF-02-05-Reunion\ HD@18.ais	6.43	0.13	2.50	0.23	0.302	0.041	39.2	6.5	-6.2	129
2018_07_21 - BF-02-05-Reunion\ HD@19.ais	8.23	0.18	3.03	0.40	0.301	0.054	39.1	8.8	-8.2	90.8
2018_07_21 - BF-02-05-Reunion\ HD@20.ais	4.61	0.10	1.77	0.08	0.255	0.022	32.2	3.2	-3.1	480
2018_07_21 - BF-02-05-Reunion\ HD@21.ais	6.46	0.13	1.79	0.14	0.176	0.024	21.1	3.3	-3.2	256
2018_07_21 - BF-02-05-Reunion\ HD@22.ais	4.32	0.08	1.87	0.11	0.305	0.032	39.8	5.1	-4.9	189
2018_07_21 - BF-02-05-Reunion\ HD@23.ais	3.65	0.08	1.47	0.07	0.236	0.027	29.4	4.0	-3.8	325
2018_07_21 - BF-02-05-Reunion\ HD@24.ais	6.09	0.18	2.90	0.30	0.398	0.059	55.5	11.3	-10.2	175
2018_07_21 - BF-02-05-Reunion\ HD@25.ais	7.45	0.17	6.07	0.36	0.792	0.057	172	35	-27	115
2018_10_12 - BF-cores\ 15-KVG-02_cores@2.ais	4.22	0.08	2.62	0.10	0.518	0.034	79.7	7.9	-7.4	411
2018_10_12 - BF-cores\ 15-KVG-02_cores@7.ais	6.05	0.11	4.80	0.27	0.758	0.055	155	28	-22	360
2018_10_12 - BF-cores\ 15-KVG-02_cores@9.ais	3.13	0.06	2.97	0.07	0.928	0.043	287	98	-51	906
2018_10_12 - BF-cores\ 15-KVG-02_cores@9b.ais	6.45	0.12	4.14	0.09	0.583	0.021	95.4	5.5	-5.3	1010
2018_10_12 - BF-cores\ 15-KVG-02_cores@10.ais	6.65	0.12	4.15	0.18	0.565	0.034	90.8	8.8	-8.1	402
2018_10_12 - BF-cores\ 15-KVG-02_cores@12.ais	4.36	0.08	1.20	0.07	0.0873	0.0221	9.97	2.68	-2.61	504
2018_10_12 - BF-cores\ 15-KVG-02_cores@12b.ais	4.85	0.09	1.25	0.08	0.0874	0.0211	9.99	2.55	-2.49	464
2018_10_12 - BF-cores\ 15-KVG-02_cores@13.ais	7.08	0.13	3.78	0.21	0.466	0.035	68.5	7.4	-6.9	316
2018_10_12 - BF-cores\ 15-KVG-04_cores@5.ais	3.58	0.07	3.42	0.11	0.939	0.049	305	174	-64	400
2018_10_12 - BF-cores\ 15-KVG-04_cores@14.ais	4.24	0.08	3.90	0.15	0.897	0.051	248	74	-44	401
2018_10_12 - BF-cores\ 15-KVG-04_cores@14b.ais	15.7	0.3	11.1	0.1	0.689	0.015	127	5	-5	6580
2018_10_12 - BF-cores\ 15-KVG-04_cores@23.ais	4.82	0.09	4.64	0.13	0.955	0.040	339	243	-70	506
2018_10_12 - BF-cores\ 15-KVG-04_cores@24.ais	5.39	0.10	1.29	0.12	0.0863	0.0259	9.85	3.14	-3.05	358
2018_10_12 - BF-cores\ 15-KVG-04_cores@24b.ais	4.87	0.09	1.35	0.10	0.114	0.026	13.2	3.3	-3.2	465
2018_10_12 - BF-cores\ 15-KVG-04_cores@25.ais	4.10	0.08	3.01	0.08	0.660	0.030	118	10	-9	1410
2018_10_12 - BF-cores\ 15-KVG-04_cores@25b.ais	6.62	0.12	4.81	0.16	0.684	0.031	126	11	-10	1530
2018_10_12 - BF-cores\ 15-KVG-06_cores@5.ais	6.57	0.13	4.22	0.22	0.586	0.040	96.2	11.2	-10.1	361
2018_10_12 - BF-cores\ 15-KVG-06_cores@6.ais	6.17	0.11	5.68	0.20	0.908	0.043	261	68	-42	360
2018_10_12 - BF-cores\ 15-KVG-06_cores@16.ais	5.08	0.09	2.97	0.07	0.495	0.020	74.7	4.4	-4.3	1260
2018_10_12 - BF-cores\ 15-KVG-06_cores@16b.ais	6.68	0.12	3.88	0.06	0.515	0.016	79.1	3.7	-3.6	6330
2018_10_12 - BF-cores\ 15-KVG-06_cores@17.ais	2.62	0.05	1.89	0.03	0.576	0.027	93.7	7.2	-6.8	1790
2018_10_12 - BF-cores\ 15-KVG-06_cores@17b.ais	7.23	0.14	3.84	0.10	0.465	0.018	68.3	3.8	-3.7	2250
2018_10_12 - BF-cores\ 15-KVG-06_cores@19.ais	5.91	0.11	5.47	0.28	0.913	0.060	267	128	-57	203
2018_10_12 - BF-cores\ 15-KVG-06_cores@20.ais	6.65	0.12	7.08	0.36	1.07	0.07	∞	∞	∞	164
2018_10_12 - BF-cores\ 15-KVG-06_cores@22.ais	5.42	0.10	3.57	0.26	0.590	0.058	97.3	16.8	-14.5	193
2018_10_12 - BF-cores\ 15-KVG-06_cores@23.ais	5.30	0.10	3.27	0.13	0.537	0.032	84.0	7.8	-7.3	479
2018_10_12 - BF-cores\ 15-KVG-06_cores@25.ais	3.38	0.06	3.23	0.10	0.938	0.048	303	164	-63	431
2018_10_12 - BF-cores\ 15-KVG-06_cores@26.ais	20.3	0.4	20.1	0.4	0.992	0.028	524	∞	-163	1100
2018_10_12 - BF-cores\ 15-KVG-06_cores@26b.ais	13.7	0.3	14.2	0.2	1.04	0.03	∞	∞	∞	1550
2018_10_12 - BF-cores\ 15-KVG-07_cores@2.ais	6.17	0.21	5.66	0.17	0.903	0.049	255	76	-44	865
2018_10_12 - BF-cores\ 15-KVG-07_cores@2b.ais	6.74	0.13	5.57	0.23	0.799	0.043	175	26	-21	456
2018_10_12 - BF-cores\ 15-KVG-07_cores@3.ais	15.2	0.4	9.45	0.98	0.596	0.070	99.0	20.8	-17.5	91.5
2018_10_12 - BF-cores\ 15-KVG-07_cores@3b.ais	9.12	0.19	8.21	0.53	0.889	0.067	240	102	-52	153
2018_10_12 - BF-cores\ 15-KVG-07_cores@3c.ais	10.3	0.2	10.5	0.4	1.02	0.05	∞	∞	∞	304
2018_10_12 - BF-cores\ 15-KVG-07_cores@6.ais	5.05	0.10	4.90	0.13	0.965	0.039	365	∞	-81	664
2018_10_12 - BF-cores\ 15-KVG-07_cores@7.ais	15.2	0.6	15.8	0.7	1.04	0.07	∞	∞	∞	2390
2018_10_12 - BF-cores\ 15-KVG-07_cores@8.ais	34.4	0.8	34.3	0.8	0.998	0.032	671	∞	-303	6530
2018_10_12 - BF-cores\ 15-KVG-07_cores@8b.ais	8.89	0.33	7.27	0.49	0.797	0.070	174	46	-33	679
2018_10_12 - BF-cores\ 15-KVG-07_cores@8c.ais	7.03	0.13	3.58	0.06	0.436	0.014	62.5	2.7	-2.6	7830
2018_10_12 - BF-cores\ 15-KVG-07_cores@9.ais	7.31	0.14	6.70	0.13	0.905	0.029	257	40	-29	1390
2018_10_12 - BF-cores\ 15-KVG-07_cores@9b.ais	5.62	0.11	5.24	0.08	0.920	0.028	276	47	-33	1740
2018_10_12 - BF-cores\ 15-KVG-07_cores@9c.ais	5.28	0.10	2.09	0.06	0.268	0.015	34.1	2.2	-2.2	6160
2018_10_12 - BF-cores\ 15-KVG-07_cores@10.ais	11.1	0.2	10.1	0.5	0.900	0.054	251	85	-47	337
2018_10_12 - BF-cores\ 15-KVG-07_cores@11.ais	3.79	0.07	1.77	0.07	0.298	0.028	38.6	4.4	-4.2	586
2018_10_12 - BF-cores\ 15-KVG-07_cores@13.ais	7.74	0.14	8.31	0.35	1.08	0.06	∞	∞	∞	268
2018_10_12 - BF-cores\ 15-KVG-07_cores@16.ais	5.99	0.11	5.28	0.12	0.859	0.031	214	27	-21	805
2018_10_12 - BF-cores\ 15-KVG-07_cores@16b.ais	5.13	0.09	4.40	0.08	0.827	0.027	192	19	-16	1100
2018_10_12 - BF-cores\ 15-KVG-07_cores@21.ais	3.81	0.07	3.65	0.11	0.944	0.045	315	181	-65	531
2018_10_12 - BF-cores\ 15-KVG-08_cores@3.ais	3.01	0.06	2.21	0.05	0.615	0.030	104	9	-8	1860
2018_10_12 - BF-cores\ 15-KVG-08_cores@3b.ais	2.75	0.05	1.96	0.04	0.568	0.028	91.7	7.4	-6.9	1400
2018_10_12 - BF-cores\ 15-KVG-08_cores@10.ais	6.45	0.12	6.37	0.33	0.984	0.064	455	∞	-178	563
2018_10_12 - BF-cores\ 15-KVG-08_cores@10b.ais	6.22	0.13	2.75	0.14	0.346	0.029	46.4	4.9	-4.7	1160
2018_10_12 - BF-cores\ 15-KVG-08_cores@11.ais	5.96	0.11	3.59	0.16	0.529	0.034	82.3	8.2	-7.6	517
2018_10_12 - BF-cores\ 15-KVG-08_cores@18.ais	6.94	0.13	3.75	0.15	0.470	0.027	69.3	5.7	-5.4	708
2018_10_12 - BF-cores\ 15-KVG-08_cores@18b.ais	5.79	0.13	4.14	0.23	0.661	0.050	118	17	-15	255
2018_10_12 - BF-cores\ 15-KVG-08_cores@23.ais	6.91	0.13	4.55	0.24	0.606	0.042	102	12	-11	276
2018_10_12 - BF-cores\ 15-KVG-08_cores@26.ais	4.85	0.09	3.31	0.14	0.609	0.038	102	11	-10	481
2018_10_12 - BF-cores\ 15-KVG-11_cores@3.ais	5.91	0.13	5.23	0.20	0.865	0.046	218	46	-32	283
2018_10_12 - BF-cores\ 15-KVG-11_cores@3b.ais	9.66	0.21	6.91	0.15	0.685	0.024	126	9	-8	2120
2018_10_12 - BF-cores\ 15-KVG-11_cores@11.ais	3.73	0.07	2.39	0.08	0.522	0.031	80.7	7.3	-6.8	590
2018_10_12 - BF-cores\ 15-KVG-11_cores@12.ais	9.12	0.18	6.02	0.17	0.622	0.025	106	7	-7	717
2018_10_12 - BF-cores\ 15-KVG-11_cores@12b.ais	5.13	0.10	3.29	0.12	0.561	0.032	89.9	8.3	-7.7	873
2018_10_12 - BF-cores\ 15-KVG-11_cores@13.ais	6.54	0.12	3.92	0.21	0.533	0.039	83.2	9.5	-8.7	355
2018_10_12 - BF-cores\ 15-KVG-11_cores@26.ais	3.96	0.08	3.79	0.13	0.944	0.050	314	241	-70	686
2018_10_12 - BF-cores\ 15-KVG-11_cores@27.ais	7.05	0.13	4.37	0.26	0.561	0.044	89.8	11.4	-10.3	295
2018_10_12 - BF-cores\ 15-KVG-11_cores@28.ais	5.10	0.09	3.44	0.19	0.601	0.047	100	14	-12	338
2018_10_12 - BF-cores\ 15-KVG-11_cores@29.ais	6.91	0.14	4.63	0.11	0.619	0.023	105	7	-6	1050
2018_10_12 - BF-cores\ 15-KVG-11_cores@29b.ais	6.97	0.13	4.65	0.12	0.616	0.025	104	7	-7	956
2018_10_12 - BF-cores\ 15-KVG-11_cores@30.ais	5.33	0.10	4.85	0.16	0.890	0.041	241	52	-35	492
2018_10_12 - BF-cores\ 15-KVG-11_cores@32.ais	4.01	0.14	3.14	0.07	0.717	0.040	138	17	-15	2040
2018_10_12 - BF-cores\ 15-KVG-11_cores@33b.ais	7.14	0.17	7.19	0.29	1.01	0.05	∞	∞	∞	1010
2018_10_12 - BF-cores\ 15-KVG-11_cores@34.ais	5.45	0.10	3.67	0.23	0.606	0.053	102	16	-14	306
2018_10_12 - BF-cores\ 15-KVG-11_cores@35.ais	5.65	0.11	3.51	0.20	0.547	0.045	86.5	11.4	-10.3	179
2018_10_12 - BF-cores\ 15-KVG-17_cores@2.ais	5.25	0.10	3.29	0.12	0.552	0.031	87.8	7.9	-7.3	675
2018_10_12 - BF-cores\ 15-KVG-17_cores@3.ais	6.14	0.12	1.37	0.12	0.0934	0.0237	10.7	2.9	-2.8	282
2018_10_12 - BF-cores\ 15-KVG-17_cores@4.ais	6.82	0.13	3.92	0.25	0.511	0.044	78.2	10.2	-9.4	312
2018_10_12 - BF-cores\ 15-KVG-17_cores@5.ais	5.02	0.09	1.28	0.08	0.0970	0.0204	11.1	2.5	-2.4	531
2018_10_12 - BF-cores\ 15-KVG-17_cores@12.ais	5.02	0.10	3.48	0.19	0.628	0.048	108	15	-13	338
2018_10_12 - BF-cores\ 15-KVG-17_cores@14.ais	5.19	0.10	3.45	0.19	0.596	0.047	98.9	13.3	-11.9	303
2018_10_12 - BF-cores\ 15-KVG-17_cores@15.ais	4.13	0.08	1.23	0.09	0.107	0.029	12.4	3.6	-3.5	497
2018_10_12 - BF-cores\ 15-KVG-17_cores@15b.ais	4.93	0.09	1.33	0.10	0.111	0.026	12.9	3.2	-3.1	396
2018_10_12 - BF-cores\ 15-KVG-17_cores@15c.ais	4.76	0.09	1.21	0.08	0.0848	0.0200	9.68	2.42	-2.36	541
2018_10_12 - BF-cores\ 15-KVG-17_cores@18b.ais	4.79	0.09	1.84	0.10	0.247	0.027	31.0	4.0	-3.9	386
2018_10_12 - BF-cores\ 15-KVG-17_cores@22.ais	3.07	0.06	1.16	0.04	0.127	0.018	14.8	2.3	-2.2	2620
2018_10_12 - BF-cores\ 17-BF-22_cores@1.ais	5.88	0.11	3.82	0.15	0.589	0.034	97.2	9.4	-8.6	470
2018_10_12 - BF-cores\ 17-BF-22_cores@1b.ais	6.08	0.13	3.79	0.19	0.560	0.039	89.8	10.2	-9.4	330
2018_10_12 - BF-cores\ 17-BF-22_cores@2.ais	6.08	0.12	3.81	0.15	0.564	0.032	90.6	8.4	-7.8	713
2018_10_12 - BF-cores\ 17-BF-22_cores@12.ais	6.65	0.14	4.09	0.27	0.556	0.048	88.6	12.5	-11.2	171
2018_10_12 - BF-cores\ 17-BF-22_cores@14.ais	6.05	0.12	1.22	0.12	0.0655	0.0228	7.40	2.70	-2.63	258
2018_10_12 - BF-cores\ 17-BF-22_cores@14b.ais	5.79	0.11	1.49	0.13	0.124	0.028	14.5	3.5	-3.4	355
2018_10_12 - BF-cores\ 17-BF-22_cores@16.ais	5.68	0.11	5.23	0.23	0.907	0.052	259	89	-48	239
2018_10_12 - BF-cores\ 17-BF-22_cores@17.ais	6.51	0.12	3.79	0.16	0.518	0.030	79.6	7.1	-6.6	367
2018_10_12 - BF-cores\ 17-BF-22_cores@18.ais	5.42	0.13	3.52	0.17	0.583	0.042	95.5	11.5	-10.4	245
2018_10_12 - BF-cores\ 17-BF-22_cores@23.ais	5.08	0.10	3.76	0.18	0.687	0.046	127	17	-15	1820
2018_10_12 - BF-cores\ 17-BF-22_cores@25.ais	4.87	0.10	3.11	0.16	0.559	0.042	89.4	11.0	-10.0	402
2018_10_12 - BF-cores\ 17-BF-22_cores@28.ais	6.34	0.12	4.25	0.19	0.617	0.037	105	11	-10	296
2018_10_12 - BF-cores\ 17-BF-22_cores@31.ais	5.76	0.11	3.67	0.19	0.571	0.041	92.3	10.9	-9.9	258
2018_10_12 - BF-cores\ 17-BF-22_cores@32.ais	4.33	0.08	2.84	0.10	0.569	0.032	91.8	8.5	-7.9	596
2018_10_12 - BF-cores\ 17-BF-22_cores@32b.ais	5.28	0.10	3.27	0.08	0.544	0.022	85.6	5.3	-5.0	1490
2018_10_12 - BF-cores\ 17-BF-22_cores@34.ais	6.82	0.20	4.80	0.21	0.659	0.041	118	14	-13	416
2018_10_12 - BF-cores\ 17-BF-22_cores@38.ais	6.05	0.12	3.88	0.21	0.580	0.042	94.8	11.5	-10.4	325
2018_10_12 - BF-cores\ 17-BF-22_cores@39.ais	7.20	0.13	3.97	0.10	0.489	0.019	73.2	4.2	-4.0	1850
2018_10_12 - BF-cores\ 17-BF-22_cores@42.ais	5.51	0.10	3.34	0.13	0.532	0.031	83.0	7.4	-6.9	741
2018_10_12 - BF-cores\ 17-BF-22_cores@47.ais	3.36	0.06	1.14	0.06	0.107	0.024	12.3	3.0	-2.9	732
2018_10_12 - BF-cores\ 15-KVG-42_cores@1.ais	5.91	0.11	2.10	0.12	0.256	0.025	32.3	3.7	-3.6	270
2018_10_12 - BF-cores\ 15-KVG-42_cores@2.ais	3.76	0.07	2.40	0.08	0.543	0.031	85.5	7.6	-7.1	744
2018_10_12 - BF-cores\ 15-KVG-42_cores@3.ais	3.61	0.07	3.51	0.12	0.964	0.048	363	∞	-93	322
2018_10_12 - BF-cores\ 15-KVG-42_cores@4.ais	4.39	0.08	4.37	0.14	0.994	0.046	558	∞	-236	375
2018_10_12 - BF-cores\ 15-KVG-42_cores@6.ais	4.04	0.08	2.64	0.12	0.566	0.040	91.3	10.5	-9.6	342
2018_10_12 - BF-cores\ 15-KVG-42_cores@7.ais	3.93	0.07	1.95	0.04	0.367	0.016	49.9	2.7	-2.7	2430
2018_10_12 - BF-cores\ 15-KVG-42_cores@7b.ais	3.50	0.06	1.93	0.11	0.421	0.042	59.7	8.2	-7.6	735
2018_10_12 - BF-cores\ 15-KVG-42_cores@9.ais	5.02	0.09	3.80	0.30	0.711	0.073	135	32	-25	155
2018_10_12 - BF-cores\ 15-KVG-42_cores@11.ais	2.23	0.04	1.93	0.05	0.791	0.045	171	26	-21	606
2018_10_12 - BF-cores\ 15-KVG-42_cores@11b.ais	3.99	0.07	2.66	0.09	0.584	0.031	95.7	8.4	-7.8	353
2018_10_12 - BF-cores\ 15-KVG-42_cores@12.ais	5.30	0.10	2.26	0.15	0.324	0.033	42.7	5.5	-5.3	266
2018_10_12 - BF-cores\ 15-KVG-42_cores@15.ais	3.07	0.06	2.49	0.10	0.746	0.047	150	23	-19	437
2018_10_12 - BF-cores\ 15-KVG-42_cores@16.ais	3.38	0.06	1.80	0.08	0.389	0.034	53.8	6.2	-5.8	366
2018_10_12 - BF-cores\ 15-KVG-42_cores@17.ais	2.66	0.05	1.95	0.07	0.616	0.040	104	12	-11	559
2018_10_12 - BF-cores\ 15-KVG-42_cores@17b.ais	2.92	0.06	1.61	0.10	0.384	0.050	52.9	9.3	-8.6	494
2018_10_12 - BF-cores\ 15-KVG-42_cores@18.ais	3.81	0.07	2.41	0.10	0.534	0.036	83.3	8.9	-8.2	346
2018_10_12 - BF-cores\ 15-KVG-42_cores@20.ais	4.82	0.09	4.37	0.14	0.889	0.039	240	48	-33	445
2018_10_12 - BF-cores\ 15-KVG-42_cores@21.ais	3.58	0.07	2.80	0.12	0.718	0.048	138	20	-17	267
2018_10_12 - BF-cores\ 15-KVG-42_cores@25b.ais	5.22	0.10	2.78	0.12	0.449	0.030	65.1	6.1	-5.8	487
2018_10_12 - BF-cores\ 15-KVG-42_cores@26.ais	4.47	0.08	3.97	0.14	0.864	0.044	218	42	-30	374
2018_10_12 - BF-cores\ 15-KVG-42_cores@27.ais	4.93	0.09	3.71	0.17	0.704	0.044	133	18	-15	304
2018_10_12 - BF-cores\ 15-KVG-42_cores@27b.ais	5.76	0.11	3.64	0.17	0.572	0.036	92.5	9.6	-8.8	339
2018_10_12 - BF-cores\ 15-KVG-42_cores@28.ais	5.08	0.09	4.31	0.18	0.822	0.045	189	32	-25	297
2018_10_12 - BF-cores\ 15-KVG-42_cores@29.ais	4.33	0.10	4.10	0.27	0.935	0.080	298	∞	-88	122
2018_10_12 - BF-cores\ 15-KVG-42_cores@32.ais	4.30	0.09	1.96	0.18	0.331	0.052	43.8	8.9	-8.2	133
2018_10_12 - BF-cores\ 15-KVG-42_cores@34.ais	3.21	0.06	3.01	0.09	0.917	0.043	272	80	-46	494
2018_10_12 - BF-cores\ 15-KVG-42_cores@35.ais	4.01	0.08	1.94	0.09	0.356	0.029	48.1	5.1	-4.9	398
2018_10_12 - BF-cores\ 15-KVG-42_cores@36.ais	4.36	0.08	3.72	0.12	0.820	0.040	187	28	-22	449
2018_10_12 - BF-cores\ 15-KVG-42_cores@37.ais	5.02	0.09	2.08	0.15	0.304	0.036	39.6	5.8	-5.5	210
2018_10_12 - BF-cores\ 15-KVG-44_cores@1.ais	5.22	0.10	4.25	0.21	0.783	0.050	167	29	-23	232
2018_10_12 - BF-cores\ 15-KVG-44_cores@3.ais	4.53	0.08	4.28	0.18	0.932	0.053	294	170	-64	363
2018_10_12 - BF-cores\ 15-KVG-44_cores@3b.ais	4.76	0.09	3.18	0.17	0.602	0.045	101	13	-12	233
2018_10_12 - BF-cores\ 15-KVG-44_cores@4.ais	6.11	0.11	4.30	0.26	0.661	0.051	118	18	-15	168
2018_10_12 - BF-cores\ 15-KVG-44_cores@10.ais	3.01	0.06	2.97	0.09	0.980	0.049	426	∞	-134	882
2018_10_12 - BF-cores\ 15-KVG-44_cores@10b.ais	5.16	0.10	3.65	0.18	0.655	0.045	116	15	-13	302
2018_10_12 - BF-cores\ 15-KVG-44_cores@13.ais	3.50	0.06	3.01	0.12	0.821	0.048	188	34	-26	2470
2018_10_12 - BF-cores\ 15-KVG-44_cores@14.ais	5.25	0.10	3.61	0.20	0.634	0.047	110	15	-13	359
2018_10_12 - BF-cores\ 15-KVG-44_cores@14b.ais	4.56	0.09	2.94	0.18	0.571	0.049	92.4	13.2	-11.8	543
2018_10_12 - BF-cores\ 15-KVG-44_cores@15.ais	4.16	0.08	3.32	0.14	0.751	0.045	152	22	-18	277
2018_10_12 - BF-cores\ 15-KVG-44_cores@17.ais	5.16	0.10	5.03	0.17	0.970	0.044	381	∞	-98	427
2018_10_12 - BF-cores\ 15-KVG-44_cores@18.ais	5.48	0.10	4.67	0.17	0.827	0.041	192	30	-23	327
2018_10_12 - BF-cores\ 15-KVG-44_cores@19.ais	3.96	0.07	4.07	0.22	1.04	0.07	∞	∞	∞	148
2018_10_12 - BF-cores\ 15-KVG-44_cores@20.ais	4.39	0.08	2.41	0.15	0.451	0.044	65.5	9.1	-8.4	200
2018_10_12 - BF-cores\ 15-KVG-44_cores@22.ais	3.27	0.06	2.32	0.09	0.616	0.042	105	13	-11	447
2018_10_12 - BF-cores\ 15-KVG-44_cores@22b.ais	5.65	0.11	3.56	0.25	0.570	0.054	92.2	14.5	-12.8	212
2018_10_12 - BF-cores\ 15-KVG-44_cores@23.ais	4.01	0.07	3.63	0.14	0.881	0.049	233	58	-38	338
2018_10_12 - BF-cores\ 15-KVG-44_cores@24.ais	4.36	0.09	3.76	0.19	0.832	0.058	195	46	-32	172
2018_10_12 - BF-cores\ 15-KVG-44_cores@24b.ais	4.13	0.08	3.08	0.11	0.687	0.037	127	14	-12	451
2018_10_12 - BF-cores\ 15-KVG-44_cores@25.ais	5.10	0.10	3.48	0.22	0.625	0.053	107	17	-14	165
2018_10_12 - BF-cores\ 15-KVG-44_cores@26.ais	3.56	0.07	3.27	0.09	0.896	0.039	247	51	-35	593
2018_10_12 - BF-cores\ 15-KVG-44_cores@29.ais	2.56	0.05	2.27	0.05	0.835	0.038	197	28	-23	857
2018_10_12 - BF-cores\ 15-KVG-44_cores@30.ais	2.27	0.05	1.87	0.08	0.734	0.059	145	27	-22	430
2018_10_12 - BF-cores\ 15-KVG-51_cores@7.ais	4.93	0.13	3.02	0.21	0.537	0.053	84.1	13.3	-11.8	245
2018_10_12 - BF-cores\ 15-KVG-51_cores@12.ais	4.07	0.08	1.56	0.13	0.233	0.040	28.9	5.9	-5.6	197
2018_10_12 - BF-cores\ 15-KVG-51_cores@14.ais	4.59	0.08	2.99	0.15	0.579	0.043	94.4	11.7	-10.5	306
2018_10_12 - BF-cores\ 15-KVG-51_cores@14b.ais	4.42	0.08	2.60	0.10	0.498	0.031	75.2	6.9	-6.5	519
2018_10_12 - BF-cores\ 15-KVG-51_cores@16.ais	6.25	0.13	4.77	0.29	0.728	0.055	142	25	-20	162
2018_10_12 - BF-cores\ 15-KVG-51_cores@17.ais	4.62	0.08	2.35	0.13	0.406	0.035	56.9	6.6	-6.3	313
2018_10_12 - BF-cores\ 15-KVG-51_cores@19.ais	3.15	0.06	1.52	0.06	0.308	0.029	40.2	4.7	-4.5	602
2018_10_12 - BF-cores\ 15-KVG-51_cores@19b.ais	5.59	0.10	2.21	0.20	0.294	0.042	38.0	6.7	-6.3	197
2018_10_12 - BF-cores\ 15-KVG-51_cores@20.ais	3.84	0.07	2.94	0.16	0.704	0.054	133	22	-18	227
2018_10_12 - BF-cores\ 15-KVG-51_cores@21.ais	4.01	0.07	3.43	0.13	0.819	0.044	187	31	-24	377
2018_10_12 - BF-cores\ 15-KVG-51_cores@25.ais	4.90	0.10	4.24	0.14	0.840	0.041	200	32	-25	401
2018_10_12 - BF-cores\ 15-KVG-51_cores@33.ais	5.08	0.09	3.56	0.16	0.645	0.039	113	13	-12	295
2018_10_12 - BF-cores\ 15-KVG-51_cores@34.ais	3.01	0.06	2.23	0.07	0.646	0.036	113	12	-11	575
2018_10_12 - BF-cores\ 15-KVG-51_cores@37.ais	4.22	0.08	2.56	0.10	0.515	0.031	78.9	7.3	-6.8	452
2018_10_12 - BF-cores\ 17-BF-04_cores@1.ais	4.87	0.09	4.61	0.16	0.935	0.045	299	131	-58	433
2018_10_12 - BF-cores\ 17-BF-04_cores@3.ais	3.56	0.07	2.88	0.13	0.755	0.051	154	25	-21	250
2018_10_12 - BF-cores\ 17-BF-04_cores@3b.ais	5.65	0.10	4.42	0.18	0.748	0.040	151	19	-16	340
2018_10_12 - BF-cores\ 17-BF-04_cores@3c.ais	6.54	0.12	4.45	0.18	0.637	0.033	111	11	-10	413
2018_10_12 - BF-cores\ 17-BF-04_cores@4.ais	3.81	0.07	2.36	0.12	0.522	0.042	80.5	10.1	-9.2	260
2018_10_12 - BF-cores\ 17-BF-04_cores@5.ais	5.19	0.10	4.13	0.15	0.759	0.039	155	19	-16	353
2018_10_12 - BF-cores\ 17-BF-04_cores@11.ais	4.42	0.08	3.37	0.15	0.711	0.044	136	18	-16	210
2018_10_12 - BF-cores\ 17-BF-04_cores@12.ais	4.65	0.09	4.51	0.12	0.964	0.037	363	∞	-78	578
2018_10_12 - BF-cores\ 17-BF-04_cores@14.ais	2.40	0.04	2.26	0.07	0.916	0.050	270	97	-51	510
2018_10_12 - BF-cores\ 17-BF-04_cores@16.ais	4.47	0.08	3.87	0.15	0.837	0.044	198	35	-26	344
2018_10_12 - BF-cores\ 17-BF-04_cores@17.ais	5.62	0.11	4.39	0.22	0.746	0.048	150	23	-19	209
2018_10_12 - BF-cores\ 17-BF-04_cores@18.ais	4.67	0.10	4.29	0.14	0.901	0.042	253	61	-39	419
2018_10_12 - BF-cores\ 17-BF-04_cores@18b.ais	5.65	0.10	5.02	0.18	0.871	0.041	223	42	-30	339
2018_10_12 - BF-cores\ 17-BF-04_cores@19.ais	5.13	0.11	4.65	0.21	0.889	0.053	240	71	-43	210
2018_10_12 - BF-cores\ 17-BF-04_cores@21.ais	2.53	0.05	2.36	0.04	0.899	0.038	250	51	-35	1410
2018_10_12 - BF-cores\ 17-BF-04_cores@22.ais	6.60	0.15	6.22	0.40	0.935	0.073	299	∞	-82	111
2018_10_12 - BF-cores\ 17-BF-04_cores@23.ais	3.76	0.13	3.25	0.17	0.831	0.067	194	55	-36	237
2018_10_12 - BF-cores\ 17-BF-04_cores@24.ais	4.99	0.09	4.04	0.23	0.775	0.058	163	33	-25	218
2018_10_12 - BF-cores\ 17-BF-04_cores@27.ais	3.87	0.07	3.06	0.14	0.737	0.050	146	23	-19	346
2018_10_12 - BF-cores\ 17-BF-06_cores@1.ais	5.39	0.10	5.02	0.18	0.919	0.044	274	84	-47	354
2018_10_12 - BF-cores\ 17-BF-06_cores@3.ais	3.30	0.06	1.53	0.08	0.297	0.032	38.4	5.0	-4.8	460
2018_10_12 - BF-cores\ 17-BF-06_cores@5.ais	3.56	0.07	2.81	0.09	0.728	0.038	142	16	-14	440
2018_10_12 - BF-cores\ 17-BF-06_cores@6.ais	4.13	0.08	3.37	0.13	0.772	0.044	162	23	-19	328
2018_10_12 - BF-cores\ 17-BF-06_cores@6b.ais	4.10	0.08	3.51	0.12	0.823	0.042	189	30	-23	392
2018_10_12 - BF-cores\ 17-BF-06_cores@7.ais	4.99	0.09	3.57	0.18	0.661	0.046	118	16	-14	171
2018_10_12 - BF-cores\ 17-BF-06_cores@8.ais	3.81	0.08	2.45	0.12	0.549	0.043	87.0	10.9	-9.9	283
2018_10_12 - BF-cores\ 17-BF-06_cores@9.ais	6.08	0.11	2.93	0.25	0.405	0.048	56.6	9.1	-8.4	206
2018_10_12 - BF-cores\ 17-BF-06_cores@11.ais	4.93	0.09	3.59	0.20	0.675	0.051	123	18	-16	183
2018_10_12 - BF-cores\ 17-BF-06_cores@11b.ais	3.76	0.08	2.65	0.09	0.628	0.035	108	11	-10	718
2018_10_12 - BF-cores\ 17-BF-06_cores@13.ais	5.36	0.10	2.89	0.18	0.460	0.041	67.3	8.6	-7.9	216
2018_10_12 - BF-cores\ 17-BF-06_cores@15.ais	5.02	0.10	4.08	0.23	0.778	0.056	164	32	-25	229
2018_10_12 - BF-cores\ 17-BF-06_cores@16.ais	2.47	0.05	1.70	0.06	0.540	0.043	84.9	10.6	-9.7	399
2018_10_12 - BF-cores\ 17-BF-06_cores@17.ais	2.43	0.05	1.88	0.05	0.660	0.040	118	14	-12	645
2018_10_12 - BF-cores\ 17-BF-06_cores@18.ais	3.96	0.07	3.28	0.12	0.786	0.044	168	25	-20	330
2018_10_12 - BF-cores\ 17-BF-06_cores@20.ais	4.56	0.08	3.13	0.14	0.620	0.040	106	12	-11	318
2018_10_12 - BF-cores\ 17-BF-06_cores@21.ais	3.15	0.06	2.54	0.07	0.739	0.036	146	16	-14	747
2018_10_12 - BF-cores\ 17-BF-06_cores@22.ais	16.8	0.3	15.2	0.2	0.897	0.022	248	26	-21	5490
2018_10_12 - BF-cores\ 17-BF-06_cores@22b.ais	4.10	0.08	2.10	0.07	0.395	0.024	54.9	4.5	-4.3	629
2018_10_12 - BF-cores\ 17-BF-06_cores@23.ais	5.42	0.10	3.94	0.20	0.680	0.046	125	17	-15	236
2018_10_12 - BF-cores\ 17-BF-06_cores@25.ais	4.30	0.08	3.05	0.11	0.645	0.035	113	11	-10	535
2018_10_12 - BF-cores\ 17-BF-06_cores@26.ais	5.30	0.10	5.07	0.15	0.948	0.040	322	153	-61	431
2018_10_12 - BF-cores\ 17-BF-06_cores@26b.ais	4.33	0.08	3.90	0.15	0.879	0.047	230	53	-36	369
2018_10_12 - BF-cores\ 17-BF-06_cores@28.ais	6.91	0.13	4.03	0.30	0.528	0.050	82.1	12.3	-11.1	144
2018_10_12 - BF-cores\ 17-BF-06_cores@29.ais	4.27	0.13	3.60	0.20	0.808	0.065	180	45	-32	234
2018_10_12 - BF-cores\ 17-BF-06_cores@30.ais	5.42	0.10	5.01	0.16	0.912	0.040	265	65	-40	410
2018_10_12 - BF-cores\ 17-BF-06_cores@32.ais	4.70	0.09	3.77	0.22	0.760	0.060	156	31	-24	150
2018_10_12 - BF-cores\ 17-BF-06_cores@32b.ais	4.93	0.09	3.88	0.24	0.745	0.059	149	29	-23	176
2018_10_12 - BF-cores\ 17-BF-06_cores@33.ais	4.13	0.08	2.51	0.15	0.514	0.046	78.7	10.8	-9.8	214
2018_10_12 - BF-cores\ 17-BF-06_cores@35.ais	4.53	0.09	2.56	0.15	0.473	0.042	70.0	9.0	-8.4	222
2018_10_12 - BF-cores\ 17-BF-06_cores@36.ais	3.70	0.07	2.71	0.09	0.658	0.035	117	12	-11	483
2018_10_12 - BF-cores\ 17-BF-06_cores@37.ais	3.04	0.06	2.47	0.13	0.747	0.060	150	29	-23	203
2018_10_12 - BF-cores\ 17-BF-06_cores@39.ais	3.36	0.06	1.72	0.10	0.362	0.041	49.1	7.2	-6.8	264
2018_10_12 - BF-cores\ 17-BF-06_cores@41.ais	3.73	0.07	3.17	0.13	0.810	0.049	181	33	-25	306
2018_10_12 - BF-cores\ 17-BF-06_cores@42.ais	4.59	0.09	2.59	0.15	0.474	0.041	70.3	8.9	-8.2	264
2018_10_12 - BF-cores\ 17-BF-06_cores@43.ais	5.05	0.10	2.31	0.14	0.357	0.034	48.2	5.9	-5.6	262
2018_10_12 - BF-cores\ 17-BF-06_cores@44.ais	10.0	0.3	8.73	0.30	0.861	0.042	215	39	-29	612
2018_10_12 - BF-cores\ 17-BF-06_cores@45.ais	3.10	0.08	2.65	0.13	0.807	0.064	180	44	-31	329
2018_10_12 - BF-cores\ 17-BF-06_cores@47.ais	3.24	0.07	2.63	0.13	0.752	0.058	152	29	-23	227
2018_10_12 - BF-cores\ 17-BF-06_cores@48.ais	5.02	0.10	4.36	0.32	0.843	0.079	202	76	-44	119
2018_10_12 - BF-cores\ 17-BF-06_cores@50.ais	4.65	0.09	2.41	0.14	0.420	0.039	59.4	7.5	-7.0	275
2018_10_12 - BF-cores\ 17-BF-07_cores@5.ais	4.73	0.09	3.50	0.13	0.688	0.036	127	14	-12	447
2018_10_12 - BF-cores\ 17-BF-07_cores@7.ais	4.67	0.09	2.39	0.18	0.411	0.046	57.8	8.9	-8.3	187
2018_10_12 - BF-cores\ 17-BF-07_cores@9.ais	4.50	0.08	4.51	0.14	1.00	0.04	∞	∞	∞	416
2018_10_12 - BF-cores\ 17-BF-07_cores@11.ais	3.99	0.08	2.87	0.12	0.652	0.040	115	13	-12	337
2018_10_12 - BF-cores\ 17-BF-07_cores@11b.ais	5.19	0.10	2.11	0.15	0.300	0.035	39.0	5.6	-5.3	274
2018_10_12 - BF-cores\ 17-BF-07_cores@15.ais	3.73	0.07	2.94	0.14	0.732	0.052	144	24	-19	279
2018_10_12 - BF-cores\ 17-BF-07_cores@15b.ais	5.22	0.10	2.42	0.14	0.369	0.033	50.3	5.8	-5.5	297
2018_10_12 - BF-cores\ 17-BF-07_cores@16.ais	4.24	0.08	3.59	0.18	0.811	0.056	182	39	-29	216
2018_10_12 - BF-cores\ 17-BF-07_cores@17.ais	3.07	0.06	2.73	0.10	0.849	0.050	207	44	-31	383
2018_10_12 - BF-cores\ 17-BF-07_cores@18.ais	4.33	0.08	3.99	0.13	0.903	0.042	254	61	-39	389
2018_10_12 - BF-cores\ 17-BF-07_cores@19.ais	6.57	0.13	4.13	0.31	0.577	0.055	94.0	15.1	-13.2	132
2018_10_12 - BF-cores\ 17-BF-07_cores@20.ais	3.84	0.11	3.49	0.10	0.885	0.045	237	55	-36	683
2018_10_12 - BF-cores\ 17-BF-07_cores@20b.ais	5.22	0.10	4.41	0.14	0.817	0.037	186	25	-20	417
2018_10_12 - BF-cores\ 17-BF-07_cores@21.ais	3.84	0.07	3.41	0.12	0.858	0.046	213	43	-31	339
2018_10_12 - BF-cores\ 17-BF-07_cores@22.ais	10.3	0.2	8.49	0.20	0.813	0.027	183	17	-15	786
2018_10_12 - BF-cores\ 17-BF-07_cores@23.ais	3.01	0.06	2.49	0.12	0.766	0.059	159	32	-25	865
2018_10_12 - BF-cores\ 17-BF-07_cores@23b.ais	4.10	0.08	3.05	0.12	0.683	0.040	125	15	-13	442
2018_10_12 - BF-cores\ 17-BF-07_cores@24.ais	2.33	0.04	2.02	0.07	0.802	0.055	177	35	-27	468
2018_10_12 - BF-cores\ 17-BF-07_cores@26.ais	4.44	0.08	3.64	0.14	0.779	0.043	165	24	-20	325
2018_10_12 - BF-cores\ 17-BF-07_cores@27.ais	3.90	0.07	3.17	0.10	0.767	0.039	159	20	-17	509
2018_10_12 - BF-cores\ 17-BF-07_cores@28.ais	5.71	0.11	4.20	0.19	0.694	0.042	129	16	-14	279
2018_10_12 - BF-cores\ 17-BF-07_cores@29.ais	4.27	0.08	3.91	0.20	0.897	0.061	248	97	-51	221
2018_10_12 - BF-cores\ 17-BF-07_cores@31.ais	5.02	0.09	4.84	0.18	0.957	0.048	343	∞	-82	298
2018_10_12 - BF-cores\ 17-BF-07_cores@33.ais	6.25	0.12	5.76	0.39	0.910	0.074	263	186	-65	139
2018_10_12 - BF-cores\ 17-BF-07_cores@34.ais	3.73	0.08	1.92	0.13	0.385	0.044	53.0	8.2	-7.6	209
2018_10_12 - BF-cores\ 17-BF-07_cores@35.ais	5.51	0.10	4.30	0.18	0.745	0.042	149	20	-17	275
2018_10_12 - BF-cores\ 17-BF-07_cores@36.ais	5.10	0.10	2.02	0.11	0.284	0.027	36.5	4.2	-4.1	344
2018_10_12 - BF-cores\ 17-BF-07_cores@37.ais	3.87	0.07	1.84	0.08	0.341	0.028	45.6	4.7	-4.5	504
2018_10_12 - BF-cores\ 17-BF-07_cores@38.ais	4.16	0.08	3.39	0.12	0.773	0.041	162	22	-18	343
2018_10_12 - BF-cores\ 17-BF-07_cores@40.ais	5.71	0.11	3.18	0.21	0.485	0.045	72.5	9.9	-9.1	179
2018_10_12 - BF-cores\ 17-BF-07_cores@47.ais	4.04	0.07	2.21	0.14	0.437	0.046	62.7	9.2	-8.5	199
2018_10_12 - BF-cores\ 17-BF-07_cores@48.ais	3.27	0.06	1.98	0.09	0.480	0.038	71.4	8.4	-7.8	537
2018_10_12 - BF-cores\ 17-BF-07_cores@48b.ais	4.13	0.08	2.12	0.10	0.399	0.033	55.7	6.1	-5.8	723
2018_10_12 - BF-cores\ 17-BF-07_cores@50.ais	4.85	0.09	3.80	0.14	0.741	0.037	148	17	-15	472
2018_10_12 - BF-cores\ 17-BF-08_cores@1.ais	4.50	0.10	2.66	0.19	0.504	0.052	76.5	12.1	-10.9	163
2018_10_12 - BF-cores\ 17-BF-08_cores@2.ais	5.42	0.10	3.38	0.17	0.559	0.039	89.4	10.1	-9.2	247
2018_10_12 - BF-cores\ 17-BF-08_cores@2b.ais	4.10	0.08	2.37	0.15	0.476	0.047	70.5	10.2	-9.3	228
2018_10_12 - BF-cores\ 17-BF-08_cores@5.ais	5.05	0.09	3.43	0.15	0.621	0.037	106	11	-10	311
2018_10_12 - BF-cores\ 17-BF-08_cores@9.ais	6.17	0.12	4.88	0.40	0.761	0.076	156	42	-30	110
2018_10_12 - BF-cores\ 17-BF-08_cores@12.ais	4.85	0.09	4.25	0.23	0.853	0.061	209	58	-38	278
2018_10_12 - BF-cores\ 17-BF-08_cores@12b.ais	5.51	0.10	3.85	0.18	0.648	0.041	114	14	-12	298
2018_10_12 - BF-cores\ 17-BF-08_cores@13.ais	4.10	0.08	3.42	0.17	0.794	0.056	172	34	-26	196
2018_10_12 - BF-cores\ 17-BF-08_cores@16.ais	3.84	0.07	3.57	0.08	0.909	0.035	262	54	-36	707
2018_10_12 - BF-cores\ 17-BF-08_cores@17.ais	5.05	0.09	3.44	0.16	0.623	0.040	106	12	-11	305
2018_10_12 - BF-cores\ 17-BF-08_cores@18.ais	5.56	0.10	5.46	0.18	0.978	0.043	416	∞	-117	442
2018_10_12 - BF-cores\ 17-BF-08_cores@18b.ais	5.22	0.10	4.82	0.16	0.911	0.041	264	67	-41	360
2018_10_12 - BF-cores\ 17-BF-08_cores@19.ais	5.16	0.10	3.55	0.14	0.632	0.035	109	11	-10	450
2018_10_12 - BF-cores\ 17-BF-08_cores@23.ais	3.90	0.08	3.54	0.10	0.884	0.039	235	45	-32	522
2018_10_12 - BF-cores\ 17-BF-08_cores@24.ais	4.27	0.08	2.68	0.12	0.542	0.038	85.2	9.4	-8.7	312
2018_10_12 - BF-cores\ 17-BF-08_cores@25.ais	2.75	0.05	2.62	0.05	0.937	0.038	302	101	-52	1200
2018_10_12 - BF-cores\ 17-BF-08_cores@27.ais	5.19	0.13	3.15	0.23	0.537	0.055	84.1	13.8	-12.3	161
2018_10_12 - BF-cores\ 17-BF-08_cores@28.ais	3.79	0.07	3.69	0.15	0.970	0.056	382	∞	-115	1050
2018_10_12 - BF-cores\ 17-BF-08_cores@29.ais	4.67	0.09	3.94	0.17	0.811	0.048	182	32	-25	248
2018_10_12 - BF-cores\ 17-BF-08_cores@30.ais	4.36	0.08	4.04	0.11	0.912	0.038	265	62	-39	623
2018_10_12 - BF-cores\ 17-BF-08_cores@31.ais	3.79	0.07	3.39	0.17	0.868	0.060	221	67	-41	268
2018_10_12 - BF-cores\ 17-BF-08_cores@32.ais	5.56	0.10	4.55	0.21	0.787	0.048	169	28	-22	305
2018_10_12 - BF-cores\ 17-BF-08_cores@34.ais	3.44	0.06	2.67	0.07	0.708	0.031	134	12	-11	832
2018_10_12 - BF-cores\ 17-BF-19_cores@2.ais	3.84	0.07	3.53	0.09	0.899	0.037	250	51	-34	604
2018_10_12 - BF-cores\ 17-BF-19_cores@5.ais	2.26	0.04	2.12	0.07	0.908	0.057	260	106	-53	429
2018_10_12 - BF-cores\ 17-BF-19_cores@6.ais	4.85	0.13	4.15	0.20	0.828	0.055	192	42	-30	606
2018_10_12 - BF-cores\ 17-BF-19_cores@6b.ais	5.96	0.11	3.63	0.24	0.550	0.049	87.1	12.5	-11.2	267
2018_10_12 - BF-cores\ 17-BF-19_cores@8.ais	4.65	0.09	2.80	0.12	0.520	0.033	80.2	7.8	-7.3	363
2018_10_12 - BF-cores\ 17-BF-19_cores@9.ais	4.93	0.09	2.69	0.20	0.459	0.048	67.0	10.2	-9.4	161
2018_10_12 - BF-cores\ 17-BF-19_cores@12.ais	2.60	0.05	1.80	0.06	0.556	0.040	88.8	10.2	-9.3	576
2018_10_12 - BF-cores\ 17-BF-19_cores@13.ais	4.59	0.08	3.56	0.16	0.728	0.045	142	20	-17	280
2018_10_12 - BF-cores\ 17-BF-19_cores@15.ais	2.92	0.06	1.92	0.08	0.528	0.041	82.0	9.8	-9.0	433
2018_10_12 - BF-cores\ 17-BF-19_cores@17.ais	4.73	0.09	2.50	0.16	0.433	0.042	61.9	8.3	-7.7	224
2018_10_12 - BF-cores\ 17-BF-19_cores@18.ais	4.27	0.08	2.45	0.12	0.476	0.036	70.6	7.8	-7.3	333
2018_10_12 - BF-cores\ 17-BF-19_cores@20.ais	3.30	0.06	2.96	0.08	0.864	0.040	218	38	-28	534
2018_10_12 - BF-cores\ 17-BF-19_cores@21.ais	4.13	0.09	2.89	0.14	0.629	0.045	108	14	-12	245
2018_10_12 - BF-cores\ 17-BF-19_cores@22.ais	5.22	0.10	2.65	0.15	0.421	0.034	59.7	6.7	-6.3	267
2018_10_12 - BF-cores\ 17-BF-19_cores@24.ais	3.84	0.07	2.65	0.11	0.610	0.041	103	12	-11	466
2018_10_12 - BF-cores\ 17-BF-19_cores@24b.ais	3.58	0.07	2.71	0.09	0.687	0.038	127	14	-13	568
2018_10_12 - BF-cores\ 17-BF-19_cores@27.ais	3.64	0.10	2.73	0.11	0.680	0.045	124	17	-14	448
2018_10_12 - BF-cores\ 17-BF-19_cores@30.ais	4.79	0.09	4.49	0.15	0.925	0.042	283	90	-49	368
∞ - secular equilibrium

## Sheet: Supplementary Table 4
Supplementary Table 4. High spatial resolution U-Pb zircon data for Mt. Erciyes and Mt. Hasan samples (Table 1). Subsequent to all rim analyses, interior analyses ("cores") are listed. Analyses consisting of 10 cycles.
Analysis	206Pb/238U	± 1σ	207Pb/235U	± 1σ	207Pb/206Pb	± 1σ	Correlation of Concordia Ellipses	204Pb/206Pb	± 1σ	Th/U (mass)	U [ppm]	206Pb/238U Age [Ma]	± 1σ [Ma]	Radiogenic 206Pb [%]
2017_09_19 - BF-02-Erciyes_UPb\ 15-KVG-01_UPb@17.ais	0.00140	0.00012	0.159	0.013	0.821	0.055	0.652	0.0729	0.0187	0.352	190	0.386	1.010	3.19
2017_09_19 - BF-02-Erciyes_UPb\ 15-KVG-02_UPb@3.ais	0.000249	0.000029	0.0105	0.0020	0.307	0.058	0.324	0.271	0.073	0.337	167	1.18	0.22	67.4
2017_09_19 - BF-02-Erciyes_UPb\ 15-KVG-02_UPb@5.ais	0.00134	0.00010	0.151	0.010	0.812	0.038	0.783	0.0779	0.0137	0.213	266	0.478	0.855	4.34
2017_09_19 - BF-02-Erciyes_UPb\ 15-KVG-02_UPb@11.ais	0.000146	0.000015	0.0108	0.0022	0.538	0.095	0.487	0.0670	0.0375	0.276	181	0.463	0.154	38.6
2017_09_19 - BF-02-Erciyes_UPb\ 15-KVG-02_UPb@16.ais	0.000922	0.000098	0.104	0.013	0.818	0.061	0.792	0.0721	0.0198	0.217	676	0.311	0.937	3.52
2017_09_19 - BF-02-Erciyes_UPb\ 15-KVG-02_UPb@17.ais	0.000147	0.000014	0.0103	0.0016	0.511	0.086	0.104	0.121	0.045	0.186	299	0.499	0.122	41.9
2017_09_19 - BF-02-Erciyes_UPb\ 15-KVG-02_UPb@18.ais	0.00142	0.00014	0.110	0.019	0.563	0.047	0.939	0.0359	0.0079	0.282	373	3.34	1.36	35.5
2017_09_19 - BF-02-Erciyes_UPb\ 15-KVG-02_UPb@19.ais	0.0306	0.0021	0.245	0.020	0.0580	0.0023	0.870	0.000210	0.000105	0.122	367	192	13	99.0
2017_09_19 - BF-02-Erciyes_UPb\ 15-KVG-02_UPb@20.ais	0.000175	0.000014	0.00731	0.00111	0.302	0.046	0.252	0.181	0.038	0.245	626	0.870	0.108	68.0
2017_10_22 - BF-05-Erciyes_UPb\ 15-KVG-03_UPb@2.ais	0.000227	0.000021	0.0170	0.0024	0.543	0.043	0.859	0.0632	0.0189	0.311	188	0.654	0.190	38.0
2017_10_22 - BF-05-Erciyes_UPb\ 15-KVG-03_UPb@3.ais	0.000311	0.000034	0.0119	0.0032	0.278	0.071	0.291	0.101	0.027	0.199	133	1.53	0.28	71.1
2017_10_22 - BF-05-Erciyes_UPb\ 15-KVG-03_UPb@5.ais	0.000473	0.000050	0.0366	0.0064	0.561	0.053	0.888	0.0784	0.0110	0.125	254	1.19	0.48	35.7
2017_10_22 - BF-05-Erciyes_UPb\ 15-KVG-03_UPb@7.ais	0.000396	0.000026	0.00381	0.00042	0.0699	0.0061	0.613	0.0301	0.0043	0.252	1220	2.57	0.17	97.0
2017_10_22 - BF-05-Erciyes_UPb\ 15-KVG-03_UPb@8.ais	0.0000866	0.0000108	0.00939	0.00149	0.787	0.062	0.872	0.0972	0.0294	0.155	413	0.146	0.107	7.54
2017_10_22 - BF-05-Erciyes_UPb\ 15-KVG-03_UPb@10.ais	0.000142	0.000023	0.00792	0.00145	0.405	0.043	0.814	0.363	0.059	0.265	781	0.605	0.168	55.2
2017_10_22 - BF-05-Erciyes_UPb\ 15-KVG-03_UPb@11.ais	0.000379	0.000067	0.0368	0.0071	0.704	0.077	0.830	0.146	0.050	0.209	164	0.538	0.580	17.8
2017_10_22 - BF-05-Erciyes_UPb\ 15-KVG-03_UPb@15.ais	0.00234	0.00031	0.273	0.035	0.846	0.055	0.879	0.0937	0.0191	0.176	34.9	0.122	2.770	0.126
2017_10_22 - BF-05-Erciyes_UPb\ 15-KVG-03_UPb@16.ais	0.000282	0.000029	0.0252	0.0034	0.647	0.043	0.878	0.0764	0.0158	0.164	334	0.557	0.261	24.9
2017_10_22 - BF-05-Erciyes_UPb\ 15-KVG-03_UPb@19.ais	0.000307	0.000046	0.0269	0.0048	0.636	0.053	0.883	0.0595	0.0144	0.147	209	0.624	0.394	26.3
2017_10_22 - BF-05-Erciyes_UPb\ 15-KVG-04_UPb@2.ais	0.000636	0.000085	0.0563	0.0086	0.643	0.072	0.698	0.0428	0.0175	0.188	87.0	1.15	0.72	25.5
2017_10_22 - BF-05-Erciyes_UPb\ 15-KVG-04_UPb@3.ais	0.000445	0.000064	0.0486	0.0079	0.793	0.117	0.543	0.123	0.037	0.109	189	0.298	0.597	6.73
2017_10_22 - BF-05-Erciyes_UPb\ 15-KVG-04_UPb@16.ais	0.000168	0.000017	0.0104	0.0020	0.446	0.056	0.782	0.0405	0.0147	0.196	331	0.644	0.155	50.0
2017_10_22 - BF-05-Erciyes_UPb\ 15-KVG-06_UPb@2.ais	0.0163	0.0078	1.93	0.91	0.856	0.035	0.996	0.0700	0.0086	0.293	302	b.d.l.	b.d.l.	-1.17
2017_10_22 - BF-05-Erciyes_UPb\ 15-KVG-06_UPb@8.ais	0.000111	0.000009	0.00409	0.00084	0.268	0.064	-0.222	0.0688	0.0269	0.191	134	0.618	0.074	72.3
2017_10_22 - BF-05-Erciyes_UPb\ 15-KVG-06_UPb@21.ais	0.000121	0.000017	0.00326	0.00074	0.196	0.045	0.284	0.102	0.038	0.190	350	0.735	0.115	81.3
2017_10_22 - BF-05-Erciyes_UPb\ 15-KVG-06_UPb@25.ais	0.000220	0.000028	0.00453	0.00155	0.150	0.049	0.314	0.0610	0.0214	0.410	436	1.33	0.20	87.1
2017_10_22 - BF-06-Erciyes_UPb\ 15-KVG-07@1.ais	0.000616	0.000045	0.0155	0.0022	0.183	0.020	0.625	0.0158	0.0036	0.106	496	3.40	0.31	82.9
2017_10_22 - BF-06-Erciyes_UPb\ 15-KVG-08@4.ais	0.000143	0.000027	0.0142	0.0042	0.722	0.088	0.965	0.0598	0.0182	0.199	243	0.246	0.285	15.6
2017_10_22 - BF-06-Erciyes_UPb\ 15-KVG-08@12.ais	0.000136	0.000012	0.00374	0.00058	0.200	0.022	0.718	0.0157	0.0055	0.123	963	0.813	0.084	80.8
2017_10_22 - BF-06-Erciyes_UPb\ 15-KVG-08@17.ais	0.000231	0.000048	0.0203	0.0042	0.639	0.068	0.867	0.0575	0.0211	0.209	264	0.488	0.386	25.9
2017_10_22 - BF-06-Erciyes_UPb\ 15-KVG-08@21.ais	0.000174	0.000020	0.0144	0.0021	0.598	0.048	0.830	0.0840	0.0229	0.157	215	0.453	0.170	31.1
2017_10_22 - BF-06-Erciyes_UPb\ 15-KVG-08@22.ais	0.000261	0.000024	0.0225	0.0025	0.626	0.063	0.508	0.0903	0.0219	0.0968	295	0.569	0.206	27.6
2017_10_22 - BF-06-Erciyes_UPb\ 15-KVG-10@5.ais	0.000124	0.000011	0.00912	0.00131	0.534	0.065	0.544	0.0929	0.0239	0.199	247	0.415	0.102	39.1
2017_10_22 - BF-06-Erciyes_UPb\ 15-KVG-10@7.ais	0.000116	0.000010	0.00908	0.00123	0.566	0.054	0.711	0.0897	0.0230	0.180	333	0.366	0.095	35.1
2017_10_22 - BF-06-Erciyes_UPb\ 15-KVG-10@11.ais	0.000929	0.000134	0.0889	0.0138	0.694	0.042	0.922	0.0655	0.0144	0.407	1340	1.24	1.15	19.1
2017_10_22 - BF-06-Erciyes_UPb\ 15-KVG-10@12.ais	0.000156	0.000013	0.00956	0.00092	0.445	0.026	0.791	0.0270	0.0105	0.276	290	0.605	0.096	50.2
2017_10_22 - BF-06-Erciyes_UPb\ 15-KVG-10@13.ais	0.000152	0.000012	0.0149	0.0014	0.711	0.036	0.834	0.103	0.021	0.193	444	0.269	0.107	17.0
2017_10_22 - BF-06-Erciyes_UPb\ 15-KVG-10@16.ais	0.0000526	0.0000037	0.00181	0.00025	0.250	0.035	0.219	0.102	0.026	0.425	633	0.347	0.028	74.6
2017_10_22 - BF-06-Erciyes_UPb\ 15-KVG-10@17.ais	0.0000314	0.0000033	0.000981	0.000225	0.227	0.053	0.209	0.557	0.119	0.232	785	0.258	0.025	77.5
2017_10_22 - BF-06-Erciyes_UPb\ 15-KVG-10@20.ais	0.000206	0.000023	0.0205	0.0027	0.723	0.036	0.927	0.0466	0.0134	0.129	856	0.309	0.208	15.4
2017_10_22 - BF-06-Erciyes_UPb\ 15-KVG-10@21.ais	0.000268	0.000020	0.0268	0.0023	0.725	0.034	0.845	0.0613	0.0086	0.275	1230	0.362	0.182	15.2
2017_10_22 - BF-06-Erciyes_UPb\ 15-KVG-10@22.ais	0.0000398	0.0000027	0.00107	0.00013	0.195	0.022	0.440	0.108	0.017	0.156	3420	0.313	0.019	81.4
2017_10_22 - BF-06-Erciyes_UPb\ 15-KVG-10@23.ais	0.000308	0.000027	0.0319	0.0037	0.752	0.083	0.429	0.0751	0.0234	0.173	183	0.339	0.265	11.9
2017_10_22 - BF-06-Erciyes_UPb\ 15-KVG-10@24.ais	0.000231	0.000017	0.0222	0.0021	0.697	0.055	0.599	0.0453	0.0090	0.228	563	0.380	0.158	18.7
2017_10_22 - BF-06-Erciyes_UPb\ 15-KVG-10@26.ais	0.0000794	0.0000051	0.00110	0.00013	0.101	0.011	0.467	0.0151	0.0053	0.218	1660	0.578	0.033	93.2
2017_09_19 - BF-02-Erciyes_UPb\ 15-KVG-11_UPb@4.ais	0.000404	0.000040	0.0355	0.0057	0.637	0.098	0.366	0.0883	0.0384	0.298	249	0.783	0.404	26.3
2017_09_19 - BF-02-Erciyes_UPb\ 15-KVG-11_UPb@14.ais	0.000159	0.000017	0.00894	0.00132	0.407	0.048	0.613	0.0411	0.0167	0.285	3020	0.663	0.130	54.9
2017_09_19 - BF-02-Erciyes_UPb\ 15-KVG-11_UPb@15.ais	0.000137	0.000014	0.00764	0.00127	0.404	0.042	0.801	0.0189	0.0167	0.227	321	0.589	0.114	55.3
2017_09_19 - BF-02-Erciyes_UPb\ 15-KVG-12_UPb@4.ais	0.00165	0.00016	0.150	0.018	0.658	0.068	0.543	0.0165	0.0117	0.199	188	2.63	1.40	23.7
2017_09_19 - BF-02-Erciyes_UPb\ 15-KVG-12_UPb@5.ais	0.00313	0.00020	0.344	0.022	0.798	0.023	0.892	0.0604	0.0078	0.215	343	1.32	1.73	6.06
2017_09_19 - BF-02-Erciyes_UPb\ 15-KVG-12_UPb@9.ais	0.000363	0.000040	0.0381	0.0068	0.761	0.106	0.626	0.284	0.075	0.307	188	0.350	0.453	10.7
2017_09_19 - BF-02-Erciyes_UPb\ 15-KVG-12_UPb@14.ais	0.00199	0.00034	0.227	0.043	0.827	0.025	0.993	0.0560	0.0045	0.268	1160	0.413	3.210	2.44
2017_09_19 - BF-02-Erciyes_UPb\ 15-KVG-12_UPb@15.ais	0.000126	0.000008	0.00663	0.00093	0.383	0.062	-0.111	0.0769	0.0250	0.318	668	0.567	0.075	57.9
2017_09_19 - BF-02-Erciyes_UPb\ 15-KVG-12_UPb@16.ais	0.0000808	0.0000106	0.00446	0.00091	0.401	0.101	-0.0957	1.02	0.19	0.475	1110	0.383	0.085	55.7
2017_09_19 - BF-02-Erciyes_UPb\ 15-KVG-12_UPb@17.ais	0.0000698	0.0000075	0.00314	0.00065	0.327	0.069	0.219	0.515	0.123	0.407	645	0.387	0.060	65.0
2017_09_19 - BF-02-Erciyes_UPb\ 15-KVG-12_UPb@18.ais	0.000781	0.000131	0.0762	0.0202	0.708	0.097	0.897	0.163	0.046	0.214	156	0.973	1.390	17.3
2017_09_19 - BF-02-Erciyes_UPb\ 15-KVG-12_UPb@19.ais	0.000164	0.000021	0.00985	0.00225	0.435	0.084	0.539	0.266	0.083	0.288	609	0.645	0.183	51.5
2017_09_19 - BF-02-Erciyes_UPb\ 15-KVG-12_UPb@22.ais	0.000267	0.000027	0.0247	0.0035	0.670	0.096	0.340	0.139	0.050	0.342	370	0.478	0.260	22.1
2017_09_19 - BF-02-Erciyes_UPb\ 15-KVG-12_UPb@24.ais	0.000137	0.000010	0.00895	0.00090	0.474	0.032	0.746	0.0860	0.0226	0.128	1460	0.515	0.080	46.5
2017_10_22 - BF-06-Erciyes_UPb\ 15-KVG-15@3.ais	0.000135	0.000017	0.0121	0.0022	0.650	0.050	0.941	0.171	0.031	0.221	368	0.316	0.163	24.6
2017_10_22 - BF-06-Erciyes_UPb\ 15-KVG-15@4.ais	0.00324	0.00034	0.0268	0.0030	0.0599	0.0014	0.980	0.000952	0.000257	0.0359	2850	20.6	2.2	98.3
2017_10_22 - BF-06-Erciyes_UPb\ 15-KVG-15@5.ais	0.000849	0.000091	0.0917	0.0102	0.783	0.016	0.983	0.0491	0.0066	0.208	442	0.536	0.812	7.92
2017_10_22 - BF-06-Erciyes_UPb\ 15-KVG-15@6.ais	0.000662	0.000076	0.0513	0.0078	0.562	0.045	0.858	0.0517	0.0129	0.243	182	1.62	0.65	35.6
2017_10_22 - BF-06-Erciyes_UPb\ 15-KVG-15@7.ais	0.000785	0.000111	0.0917	0.0143	0.847	0.031	0.974	0.0516	0.0120	0.130	142	0.103	1.060	-0.0270
2017_10_22 - BF-06-Erciyes_UPb\ 15-KVG-15@8.ais	0.000131	0.000011	0.00582	0.00084	0.323	0.039	0.552	0.0496	0.0204	0.104	239	0.657	0.086	65.4
2017_10_22 - BF-06-Erciyes_UPb\ 15-KVG-15@12.ais	0.000113	0.000010	0.00770	0.00097	0.495	0.044	0.714	0.0803	0.0258	0.211	319	0.421	0.085	43.9
2017_10_22 - BF-06-Erciyes_UPb\ 15-KVG-15@13.ais	0.000199	0.000016	0.00404	0.00061	0.147	0.021	0.408	0.0297	0.0115	0.265	431	1.22	0.11	87.4
2017_10_22 - BF-06-Erciyes_UPb\ 15-KVG-15@14.ais	0.0000708	0.0000055	0.00345	0.00041	0.353	0.036	0.507	0.0620	0.0194	0.300	651	0.381	0.042	61.7
2017_10_22 - BF-06-Erciyes_UPb\ 15-KVG-15@16.ais	0.000486	0.000039	0.0386	0.0039	0.577	0.034	0.810	0.0532	0.0106	0.158	402	1.16	0.33	33.7
2017_10_22 - BF-06-Erciyes_UPb\ 15-KVG-15@19.ais	0.000737	0.000079	0.0719	0.0091	0.707	0.053	0.810	0.0580	0.0098	0.165	449	0.932	0.711	17.4
2017_10_22 - BF-06-Erciyes_UPb\ 15-KVG-15@20.ais	0.000404	0.000044	0.0424	0.0054	0.762	0.044	0.891	0.0616	0.0138	0.210	374	0.380	0.412	10.7
2017_10_22 - BF-06-Erciyes_UPb\ 15-KVG-15@21.ais	0.000204	0.000014	0.00703	0.00079	0.250	0.023	0.568	0.0341	0.0102	0.246	425	1.08	0.10	74.5
2017_10_22 - BF-06-Erciyes_UPb\ 15-KVG-15@22.ais	0.000212	0.000029	0.0202	0.0032	0.694	0.047	0.906	0.100	0.022	0.260	312	0.362	0.255	19.2
2017_10_22 - BF-06-Erciyes_UPb\ 15-KVG-15@25.ais	0.000177	0.000022	0.0148	0.0021	0.607	0.082	0.507	0.220	0.050	0.262	248	0.442	0.185	30.0
2017_09_19 - BF-03-Erciyes_UPb\ 15-KVG-17_UPb@1.ais	0.0542	0.0055	5.36	0.53	0.718	0.022	0.955	0.0465	0.0048	0.214	656	56.1	45.5	16.1
2017_09_19 - BF-03-Erciyes_UPb\ 15-KVG-17_UPb@5.ais	0.000318	0.000054	0.0357	0.0065	0.813	0.063	0.907	0.0736	0.0253	0.258	504	0.187	0.497	4.24
2017_09_19 - BF-03-Erciyes_UPb\ 15-KVG-17_UPb@6.ais	0.000429	0.000048	0.0458	0.0082	0.774	0.115	0.561	0.139	0.046	0.311	223	0.349	0.545	9.06
2017_09_19 - BF-03-Erciyes_UPb\ 15-KVG-17_UPb@7.ais	0.000137	0.000016	0.0113	0.0018	0.594	0.100	0.289	0.0971	0.0442	0.317	696	0.378	0.141	31.6
2017_09_19 - BF-03-Erciyes_UPb\ 15-KVG-17_UPb@17.ais	0.00171	0.00013	0.214	0.021	0.907	0.052	0.806	0.0781	0.0200	0.203	98.4	b.d.l.	b.d.l.	-7.55
2017_09_19 - BF-03-Erciyes_UPb\ 15-KVG-17_UPb@19.ais	0.00436	0.00061	0.517	0.099	0.861	0.075	0.906	0.113	0.040	0.237	273	b.d.l.	b.d.l.	-1.80
2017_09_19 - BF-03-Erciyes_UPb\ 15-KVG-17_UPb@21.ais	0.00110	0.00014	0.126	0.022	0.832	0.152	0.260	0.0874	0.0409	0.149	167	0.235	1.470	1.85
2017_09_19 - BF-03-Erciyes_UPb\ 15-KVG-18_UPb@1.ais	0.000180	0.000018	0.0156	0.0023	0.630	0.100	0.258	0.293	0.080	0.313	367	0.412	0.175	27.1
2017_09_19 - BF-03-Erciyes_UPb\ 15-KVG-18_UPb@3.ais	0.000248	0.000035	0.0239	0.0058	0.698	0.207	-0.134	0.425	0.145	0.355	257	0.395	0.390	18.6
2017_09_19 - BF-03-Erciyes_UPb\ 15-KVG-18_UPb@4.ais	0.000152	0.000021	0.00833	0.00157	0.398	0.078	0.299	0.0823	0.0438	0.0940	719	0.654	0.158	56.0
2017_09_19 - BF-03-Erciyes_UPb\ 15-KVG-18_UPb@5.ais	0.000249	0.000031	0.0211	0.0039	0.616	0.105	0.436	0.250	0.087	0.176	129	0.565	0.291	28.8
2017_09_19 - BF-03-Erciyes_UPb\ 15-KVG-18_UPb@6.ais	0.000179	0.000026	0.0124	0.0030	0.503	0.130	0.173	0.270	0.112	0.264	655	0.595	0.232	42.9
2017_09_19 - BF-03-Erciyes_UPb\ 15-KVG-18_UPb@7.ais	0.00231	0.00027	0.227	0.033	0.710	0.087	0.593	0.0358	0.0208	0.260	144	2.64	2.53	17.1
2017_09_19 - BF-03-Erciyes_UPb\ 15-KVG-18_UPb@8.ais	0.000269	0.000031	0.0265	0.0046	0.715	0.130	0.246	0.181	0.058	0.302	518	0.384	0.319	16.4
2017_09_19 - BF-03-Erciyes_UPb\ 15-KVG-18_UPb@9.ais	0.00415	0.00033	0.438	0.043	0.767	0.041	0.843	0.0723	0.0212	0.261	128	2.77	3.18	9.99
2017_09_19 - BF-03-Erciyes_UPb\ 15-KVG-18_UPb@10.ais	0.00357	0.00068	0.477	0.089	0.970	0.094	0.867	0.0440	0.0244	0.292	855	b.d.l.	b.d.l.	-15.4
2017_09_19 - BF-03-Erciyes_UPb\ 15-KVG-18_UPb@11.ais	0.000114	0.000017	0.0127	0.0026	0.806	0.180	0.250	0.288	0.135	0.366	223	0.134	0.181	5.11
2017_09_19 - BF-03-Erciyes_UPb\ 15-KVG-18_UPb@13.ais	0.00642	0.00035	0.0473	0.0033	0.0535	0.0021	0.834	0.000906	0.000405	0.159	1320	41.0	2.3	99.2
2017_09_19 - BF-03-Erciyes_UPb\ 15-KVG-18_UPb@14.ais	0.000237	0.000034	0.0221	0.0043	0.678	0.136	0.323	0.343	0.116	0.311	356	0.420	0.321	21.1
2017_09_19 - BF-03-Erciyes_UPb\ 15-KVG-18_UPb@15.ais	0.0000739	0.0000100	0.00337	0.00110	0.331	0.120	-0.0695	0.104	0.064	0.323	591	0.405	0.089	64.4
2017_09_19 - BF-03-Erciyes_UPb\ 15-KVG-18_UPb@17.ais	0.0120	0.0007	1.32	0.11	0.803	0.046	0.743	0.0576	0.0086	0.227	76.7	4.39	7.81	5.56
2017_09_19 - BF-03-Erciyes_UPb\ 15-KVG-18_UPb@19.ais	0.000152	0.000012	0.0110	0.0012	0.523	0.060	0.309	0.0531	0.0219	0.166	385	0.500	0.102	40.5
2017_09_19 - BF-03-Erciyes_UPb\ 15-KVG-18_UPb@22.ais	0.00123	0.00015	0.121	0.020	0.715	0.090	0.650	0.174	0.035	0.380	1020	1.40	1.46	16.4
2017_09_19 - BF-03-Erciyes_UPb\ 15-KVG-18_UPb@23.ais	0.0000353	0.0000047	0.00178	0.00047	0.366	0.120	-0.268	0.373	0.140	0.245	404	0.237	0.040	60.0
2017_09_19 - BF-03-Erciyes_UPb\ 15-KVG-18_UPb@24.ais	0.0000671	0.0000085	0.00416	0.00096	0.450	0.117	0.0217	0.330	0.119	0.370	206	0.311	0.076	49.6
2017_09_19 - BF-03-Erciyes_UPb\ 15-KVG-18_UPb@26.ais	0.000143	0.000030	0.00991	0.00164	0.504	0.123	0.167	0.118	0.043	0.304	280	0.493	0.212	42.8
2017_09_19 - BF-03-Erciyes_UPb\ 15-KVG-18_UPb@27.ais	0.000126	0.000013	0.0103	0.0015	0.595	0.106	0.0198	0.290	0.075	0.275	524	0.355	0.117	31.4
2017_09_19 - BF-03-Erciyes_UPb\ 15-KVG-18_UPb@28.ais	0.000141	0.000021	0.0121	0.0029	0.624	0.159	0.228	0.185	0.110	0.166	170	0.357	0.212	27.9
2017_06_02 - BF-04-VTI\ 15-KVG-19@1.ais	0.000616	0.000021	0.0202	0.0019	0.238	0.018	0.681	0.105	0.014	0.318	420	3.12	0.17	76.1
2017_06_02 - BF-04-VTI\ 15-KVG-19@2.ais	0.000450	0.000007	0.00694	0.00040	0.112	0.006	0.173	0.0250	0.0035	0.515	2550	2.75	0.05	91.8
2017_06_02 - BF-04-VTI\ 15-KVG-19@3.ais	0.000501	0.000016	0.0126	0.0009	0.183	0.017	-0.626	0.0134	0.0046	0.351	486	2.78	0.11	82.9
2017_06_02 - BF-04-VTI\ 15-KVG-19@4.ais	0.000681	0.000023	0.0244	0.0012	0.260	0.011	0.473	0.288	0.019	0.341	669	3.32	0.16	73.3
2017_06_02 - BF-04-VTI\ 15-KVG-19@5.ais	0.000437	0.000006	0.00633	0.00047	0.105	0.008	-0.0153	0.00620	0.00196	0.376	1480	2.71	0.05	92.6
2017_06_02 - BF-04-VTI\ 15-KVG-19@6.ais	0.000492	0.000017	0.0124	0.0014	0.183	0.018	0.603	0.0166	0.0050	0.317	509	2.73	0.13	82.9
2017_06_02 - BF-04-VTI\ 15-KVG-19@7.ais	0.000518	0.000012	0.0156	0.0009	0.219	0.016	-0.506	0.0476	0.0071	0.401	696	2.71	0.09	78.4
2017_06_02 - BF-04-VTI\ 15-KVG-19@8.ais	0.000498	0.000010	0.0121	0.0008	0.176	0.011	0.287	0.0437	0.0058	0.408	1070	2.79	0.08	83.8
2017_06_02 - BF-04-VTI\ 15-KVG-19@9.ais	0.000511	0.000009	0.00814	0.00042	0.116	0.006	0.356	0.219	0.023	0.448	1520	3.10	0.06	91.3
2017_06_02 - BF-04-VTI\ 15-KVG-19@10.ais	0.000566	0.000011	0.00827	0.00047	0.106	0.006	0.0192	0.370	0.026	0.500	1590	3.46	0.07	92.5
2017_06_02 - BF-04-VTI\ 15-KVG-19@11.ais	0.000425	0.000005	0.00392	0.00017	0.0670	0.0029	0.114	0.0210	0.0018	0.640	4830	2.75	0.03	97.4
2017_06_02 - BF-04-VTI\ 15-KVG-19@12.ais	0.000540	0.000014	0.0209	0.0012	0.281	0.012	0.719	0.0828	0.0092	0.590	1140	2.55	0.11	70.7
2017_06_02 - BF-03-Erciyes\ 15-KVG-32@1.ais	0.000589	0.000046	0.0354	0.0043	0.436	0.026	0.916	0.0304	0.0054	0.222	466	2.05	0.38	51.3
2017_06_02 - BF-03-Erciyes\ 15-KVG-32@2.ais	0.000704	0.000033	0.0554	0.0047	0.571	0.030	0.837	0.201	0.019	0.137	237	1.67	0.34	34.4
2017_06_02 - BF-03-Erciyes\ 15-KVG-32@5.ais	0.000437	0.000013	0.0149	0.0010	0.248	0.016	0.354	0.0277	0.0058	0.529	495	2.20	0.10	74.8
2017_06_02 - BF-03-Erciyes\ 15-KVG-32@6.ais	0.00193	0.00017	0.183	0.016	0.688	0.015	0.971	0.0514	0.0055	0.280	198	2.57	1.42	19.9
2017_06_02 - BF-03-Erciyes\ 15-KVG-32@7.ais	0.000521	0.000024	0.0292	0.0037	0.407	0.041	0.723	0.0353	0.0070	0.212	364	1.95	0.25	54.9
2017_06_02 - BF-03-Erciyes\ 15-KVG-32@8.ais	0.000799	0.000064	0.0581	0.0073	0.527	0.032	0.918	0.0385	0.0051	0.125	498	2.16	0.57	39.9
2017_06_02 - BF-03-Erciyes\ 15-KVG-32@9.ais	0.000587	0.000026	0.0242	0.0014	0.299	0.019	0.226	0.0375	0.0076	0.278	233	2.69	0.19	68.4
2017_06_02 - BF-03-Erciyes\ 15-KVG-32@11.ais	0.00154	0.00018	0.151	0.023	0.710	0.032	0.978	0.0478	0.0072	0.121	243	1.79	1.71	17.0
2017_06_02 - BF-03-Erciyes\ 15-KVG-32@12.ais	0.000471	0.000019	0.0235	0.0017	0.362	0.022	0.566	0.0208	0.0056	0.221	293	1.94	0.15	60.6
2017_06_02 - BF-03-Erciyes\ 15-KVG-32@13.ais	0.000428	0.000015	0.0170	0.0009	0.289	0.017	0.148	0.0224	0.0059	0.217	337	2.02	0.11	69.7
2017_06_02 - BF-03-Erciyes\ 15-KVG-32@14.ais	0.00371	0.00097	0.375	0.114	0.734	0.034	0.997	0.0458	0.0060	0.168	115	3.47	8.83	14.1
2017_06_02 - BF-03-Erciyes\ 15-KVG-32@15.ais	0.000470	0.000021	0.0215	0.0017	0.331	0.019	0.698	0.0300	0.0066	0.170	348	2.05	0.16	64.4
2017_06_02 - BF-03-Erciyes\ 15-KVG-32@16.ais	0.000581	0.000035	0.0333	0.0038	0.416	0.023	0.969	0.0403	0.0071	0.112	564	2.12	0.31	53.9
2017_06_02 - BF-03-Erciyes\ 15-KVG-32@17.ais	0.000871	0.000054	0.0717	0.0069	0.597	0.033	0.844	0.0658	0.0106	0.188	230	1.85	0.51	31.2
2017_12_07Dec_Erciyes_Projekt_UPb\ 15KVG_32_z@1.ais	0.000361	0.000014	0.00305	0.00043	0.0612	0.0091	-0.0627	0.0105	0.0049	0.300	937	2.38	0.09	98.1
2017_12_07Dec_Erciyes_Projekt_UPb\ 15KVG_32_z@2.ais	0.000294	0.000014	0.00306	0.00051	0.0756	0.0131	-0.000724	0.0104	0.0064	0.134	683	1.93	0.09	96.3
2017_12_07Dec_Erciyes_Projekt_UPb\ 15KVG_32_z@3.ais	0.000586	0.000033	0.0231	0.0030	0.286	0.038	0.161	0.0183	0.0106	0.122	267	2.75	0.27	70.0
2017_12_07Dec_Erciyes_Projekt_UPb\ 15KVG_32_z@4.ais	0.000256	0.000020	0.00271	0.00057	0.0768	0.0156	0.267	b.d.l.	b.d.l.	0.198	377	1.69	0.14	96.2
2017_12_07Dec_Erciyes_Projekt_UPb\ 15KVG_32_z@5.ais	0.000330	0.000012	0.00270	0.00051	0.0594	0.0104	0.428	0.0117	0.0042	0.134	840	2.20	0.08	98.3
2017_12_07Dec_Erciyes_Projekt_UPb\ 15KVG_32_z@6.ais	0.000462	0.000035	0.00617	0.00125	0.0969	0.0221	-0.168	0.0165	0.0117	0.145	143	2.89	0.23	93.7
2017_12_07Dec_Erciyes_Projekt_UPb\ 15KVG_32_z@7.ais	0.000486	0.000049	0.00964	0.00142	0.144	0.021	0.370	0.0284	0.0128	0.162	172	2.85	0.33	87.8
2017_12_07Dec_Erciyes_Projekt_UPb\ 15KVG_32_z@8.ais	0.000375	0.000023	0.00286	0.00033	0.0553	0.0052	0.579	0.00321	0.00161	0.167	1480	2.49	0.15	98.9
2017_12_07Dec_Erciyes_Projekt_UPb\ 15KVG_32_z@9.ais	0.000463	0.000024	0.00524	0.00103	0.0822	0.0147	0.464	0.00416	0.00416	0.174	203	2.95	0.17	95.5
2017_12_07Dec_Erciyes_Projekt_UPb\ 15KVG_32_z@10.ais	0.000366	0.000014	0.00551	0.00039	0.109	0.009	-0.0949	0.00664	0.00289	0.154	915	2.28	0.09	92.1
2017_12_07Dec_Erciyes_Projekt_UPb\ 15KVG_32_z@12.ais	0.000457	0.000033	0.0152	0.0030	0.240	0.032	0.953	0.0277	0.0087	0.205	401	2.33	0.27	75.8
2017_12_07Dec_Erciyes_Projekt_UPb\ 15KVG_32_z@13.ais	0.000471	0.000025	0.00480	0.00061	0.0739	0.0087	0.359	0.00828	0.00479	0.411	453	3.02	0.16	96.5
2017_12_07Dec_Erciyes_Projekt_UPb\ 15KVG_32_z@14.ais	0.000433	0.000024	0.00561	0.00095	0.0939	0.0131	0.644	0.0245	0.0123	0.217	171	2.73	0.16	94.0
2017_12_07Dec_Erciyes_Projekt_UPb\ 15KVG_32_z@15.ais	0.000459	0.000030	0.00455	0.00079	0.0719	0.0109	0.508	0.0221	0.0093	0.199	237	2.96	0.20	96.8
2017_12_07Dec_Erciyes_Projekt_UPb\ 15KVG_32_z@16.ais	0.000502	0.000029	0.00714	0.00117	0.103	0.016	0.300	0.00944	0.00668	0.180	183	3.11	0.20	92.9
2017_12_07Dec_Erciyes_Projekt_UPb\ 15KVG_32_z@17.ais	0.000518	0.000021	0.00894	0.00123	0.125	0.018	-0.0242	0.00931	0.00601	0.180	198	3.11	0.15	90.1
2017_12_07Dec_Erciyes_Projekt_UPb\ 15KVG_32_z@18.ais	0.000324	0.000019	0.00418	0.00075	0.0936	0.0205	-0.598	0.0194	0.0094	0.113	265	2.07	0.13	94.1
2017_12_07Dec_Erciyes_Projekt_UPb\ 15KVG_32_z@19.ais	0.000331	0.000015	0.00233	0.00054	0.0511	0.0120	0.0416	0.00530	0.00407	0.180	397	2.22	0.10	99.4
2017_12_07Dec_Erciyes_Projekt_UPb\ 15KVG_32_z@20.ais	0.000498	0.000038	0.00905	0.00140	0.132	0.017	0.590	0.00910	0.00645	0.175	192	2.97	0.26	89.3
2017_12_07Dec_Erciyes_Projekt_UPb\ 15KVG_32_z@21.ais	0.000461	0.000039	0.00659	0.00111	0.104	0.023	-0.460	0.00445	0.00446	0.123	168	2.86	0.26	92.8
2017_12_07Dec_Erciyes_Projekt_UPb\ 15KVG_32_z@22.ais	0.000334	0.000017	0.00365	0.00050	0.0793	0.0102	0.340	0.00461	0.00327	0.163	556	2.17	0.11	95.9
2017_12_07Dec_Erciyes_Projekt_UPb\ 15KVG_32_z@23.ais	0.000483	0.000026	0.00533	0.00096	0.0801	0.0121	0.624	0.0264	0.0102	0.173	218	3.08	0.18	95.8
2017_12_07Dec_Erciyes_Projekt_UPb\ 15KVG_32_z@24.ais	0.000359	0.000016	0.00395	0.00086	0.0799	0.0177	0.0212	0.0104	0.0073	0.0994	245	2.32	0.11	95.8
2017_12_07Dec_Erciyes_Projekt_UPb\ 15KVG_32_z@25.ais	0.000322	0.000015	0.00244	0.00040	0.0550	0.0090	0.186	0.0109	0.0055	0.214	557	2.16	0.10	98.9
2017_06_02 - BF-03-Erciyes\ 15-KVG-34@1.ais	0.000449	0.000016	0.0247	0.0025	0.399	0.038	0.285	0.0503	0.0086	0.189	368	1.72	0.17	55.9
2017_06_02 - BF-03-Erciyes\ 15-KVG-34@2.ais	0.000620	0.000028	0.0400	0.0034	0.469	0.025	0.840	0.0664	0.0111	0.152	186	1.99	0.26	47.2
2017_06_02 - BF-03-Erciyes\ 15-KVG-34@3.ais	0.000477	0.000028	0.0235	0.0024	0.358	0.029	0.604	0.0347	0.0070	0.251	321	1.98	0.22	61.1
2017_06_02 - BF-03-Erciyes\ 15-KVG-34@4.ais	0.00124	0.00002	0.110	0.004	0.645	0.020	0.633	0.0637	0.0086	0.232	274	2.11	0.29	25.1
2017_06_02 - BF-03-Erciyes\ 15-KVG-34@5.ais	0.000447	0.000018	0.0206	0.0025	0.334	0.037	0.397	0.0325	0.0073	0.233	317	1.95	0.18	64.0
2017_06_02 - BF-03-Erciyes\ 15-KVG-34@7.ais	0.000450	0.000014	0.0180	0.0012	0.290	0.023	-0.293	0.0249	0.0062	0.263	329	2.12	0.11	69.6
2017_06_02 - BF-03-Erciyes\ 15-KVG-34@8.ais	0.000523	0.000034	0.0291	0.0026	0.404	0.032	0.507	0.0402	0.0079	0.221	282	1.97	0.26	55.3
2017_06_02 - BF-03-Erciyes\ 15-KVG-34@9.ais	0.000534	0.000021	0.0265	0.0018	0.361	0.017	0.742	0.0247	0.0054	0.248	348	2.19	0.16	60.7
2017_06_02 - BF-03-Erciyes\ 15-KVG-34@10.ais	0.000452	0.000016	0.0249	0.0020	0.400	0.035	-0.0549	0.0321	0.0095	0.254	215	1.73	0.15	55.8
2017_06_02 - BF-03-Erciyes\ 15-KVG-34@11.ais	0.000320	0.000006	0.00508	0.00028	0.115	0.006	0.431	0.00698	0.00124	0.179	3310	1.99	0.04	91.4
2017_06_02 - BF-03-Erciyes\ 15-KVG-34@12.ais	0.000425	0.000016	0.0168	0.0009	0.286	0.014	0.552	0.0291	0.0063	0.257	396	2.02	0.11	70.0
2017_06_02 - BF-03-Erciyes\ 15-KVG-34@13.ais	0.000456	0.000016	0.0191	0.0014	0.304	0.020	0.481	0.0632	0.0092	0.223	376	2.10	0.13	67.8
2017_06_02 - BF-03-Erciyes\ 15-KVG-34@14.ais	0.000589	0.000022	0.0415	0.0020	0.511	0.029	0.193	0.0520	0.0102	0.208	164	1.70	0.18	42.0
2017_06_02 - BF-03-Erciyes\ 15-KVG-34@15.ais	0.000558	0.000032	0.0286	0.0022	0.372	0.015	0.850	0.0414	0.0068	0.248	365	2.23	0.24	59.4
2017_06_02 - BF-03-Erciyes\ 15-KVG-34@16.ais	0.000580	0.000033	0.0381	0.0030	0.476	0.024	0.775	0.0646	0.0106	0.134	260	1.84	0.27	46.3
2017_06_02 - BF-03-Erciyes\ 15-KVG-34@17.ais	0.000416	0.000014	0.0174	0.0011	0.303	0.020	0.189	0.0243	0.0051	0.212	501	1.92	0.11	67.9
2018_01_20 - UPb\ 17-BF-21_UPb@7.ais	0.0000714	0.0000050	0.00117	0.00019	0.119	0.019	0.229	b.d.l.	b.d.l.	0.168	838	0.522	0.034	90.9
2018_01_20 - UPb\ 17-BF-21_UPb@20.ais	0.000216	0.000014	0.00227	0.00034	0.0764	0.0125	-0.00655	0.0322	0.0117	0.217	378	1.44	0.09	96.2
2018_01_20 - UPb\ 17-BF-22_UPb@13.ais	0.0870	0.0043	0.697	0.035	0.0581	0.0002	0.999	0.0000143	0.0000035	0.124	5160	538	26	100
2018_01_20 - UPb\ 17-BF-22_UPb@20.ais	0.0000513	0.0000053	0.00116	0.00029	0.164	0.039	0.328	0.0839	0.0621	0.229	346	0.383	0.038	85.3
2018_01_20 - UPb\ 17-BF-22_UPb@26.ais	0.000278	0.000019	0.0204	0.0023	0.532	0.046	0.615	0.0202	0.0088	0.230	238	0.806	0.176	39.3
2018_01_20 - UPb\ 17-BF-22@36.ais	0.000109	0.000009	0.00108	0.00025	0.0720	0.0168	0.181	0.0190	0.0135	0.132	622	0.781	0.060	96.8
2018_01_20 - UPb\ 17-BF-22@37.ais	0.000109	0.000007	0.00107	0.00021	0.0706	0.0130	0.400	0.0898	0.0202	0.343	839	0.781	0.048	96.9
2018_01_20 - UPb\ 17-BF-22@48.ais	0.000106	0.000007	0.00101	0.00017	0.0691	0.0118	0.160	0.0527	0.0154	0.221	830	0.766	0.047	97.1
2017_12_07Dec_Erciyes_Projekt_UPb\ 17BF_23_z@1r.ais	0.00000589	0.00000030	0.000180	0.000028	0.221	0.040	-0.397	0.0266	0.0116	0.0668	21900	0.137	0.002	78.2
2017_12_07Dec_Erciyes_Projekt_UPb\ 17BF_23_z@2.ais	0.00000502	0.00000036	0.000151	0.000023	0.218	0.033	0.239	0.0191	0.0136	0.0708	18800	0.132	0.003	78.5
2017_12_07Dec_Erciyes_Projekt_UPb\ 17BF_23_z@3.ais	0.0000222	0.0000034	0.00188	0.00033	0.615	0.031	0.964	0.0423	0.0080	0.0625	29100	0.148	0.028	29.0
2017_12_07Dec_Erciyes_Projekt_UPb\ 17BF_23_z@4.ais	0.00000601	0.00000025	0.000145	0.000017	0.175	0.018	0.461	0.0111	0.0069	0.104	37400	0.138	0.002	84.0
2018_01_20 - UPb\ 17-ERC-100_UPb@4.ais	0.000131	0.000012	0.00351	0.00059	0.194	0.029	0.472	0.0242	0.0128	0.195	595	0.789	0.082	81.5
2018_01_20 - UPb\ 17-ERC-100_UPb@26.ais	0.000730	0.000073	0.0821	0.0090	0.816	0.030	0.943	0.0481	0.0095	0.212	353	0.285	0.682	3.90
2017_12_11 - BF-08_UPb\ 15-KVG-37@1.ais	0.000209	0.000033	0.0217	0.0034	0.751	0.047	0.923	0.0932	0.0281	0.184	416	0.264	0.283	11.9
2017_12_11 - BF-08_UPb\ 15-KVG-37@4.ais	0.000214	0.000031	0.0218	0.0041	0.740	0.039	0.981	0.0487	0.0105	0.0809	2940	0.291	0.301	13.4
2017_12_11 - BF-08_UPb\ 15-KVG-37@6.ais	0.000148	0.000016	0.0102	0.0018	0.503	0.042	0.953	0.0723	0.0140	0.109	1900	0.515	0.142	43.0
2017_12_11 - BF-08_UPb\ 15-KVG-37@7.ais	0.000170	0.000026	0.0148	0.0029	0.630	0.032	0.991	0.0574	0.0088	0.0744	5120	0.404	0.232	27.1
2017_12_11 - BF-08_UPb\ 15-KVG-37@9.ais	0.00233	0.00044	0.233	0.044	0.723	0.032	0.974	0.131	0.019	0.151	121	2.42	3.73	15.4
2017_12_11 - BF-08_UPb\ 15-KVG-37@10.ais	0.000167	0.000017	0.0145	0.0021	0.629	0.031	0.986	0.101	0.012	0.0732	3820	0.400	0.160	27.2
2017_12_11 - BF-08_UPb\ 15-KVG-37@11.ais	0.000108	0.000007	0.00556	0.00076	0.373	0.031	0.927	0.0370	0.0079	0.210	4750	0.516	0.060	59.2
2017_12_11 - BF-08_UPb\ 15-KVG-37@12.ais	0.000154	0.000016	0.0125	0.0016	0.589	0.031	0.923	0.149	0.014	0.0755	3640	0.427	0.134	32.1
2017_12_11 - BF-08_UPb\ 15-KVG-37@14.ais	0.00121	0.00012	0.134	0.012	0.806	0.019	0.971	0.0458	0.0044	0.236	5010	0.502	1.000	5.14
2017_12_11 - BF-08_UPb\ 15-KVG-37@15.ais	0.00137	0.00030	0.159	0.033	0.843	0.019	0.995	0.0693	0.0122	0.163	349	0.141	2.620	0.414
2017_12_11 - BF-08_UPb\ 15-KVG-37@16.ais	0.0000817	0.0000049	0.00340	0.00048	0.302	0.031	0.763	0.0222	0.0055	0.134	6110	0.463	0.041	68.0
2017_12_11 - BF-08_UPb\ 15-KVG-37@17.ais	0.000137	0.000012	0.00796	0.00132	0.422	0.036	0.959	0.0297	0.0074	0.108	2870	0.573	0.106	53.0
2017_12_11 - BF-08_UPb\ 15-KVG-37@19.ais	0.000172	0.000027	0.0139	0.0029	0.587	0.038	0.976	0.0379	0.0091	0.0662	2010	0.466	0.235	32.4
2017_12_11 - BF-08_UPb\ 15-KVG-37@20.ais	0.00218	0.00045	0.238	0.047	0.794	0.023	0.991	0.0487	0.0068	0.181	408	1.02	3.86	6.57
2017_12_11 - BF-08_UPb\ 15-KVG-37@22.ais	0.00293	0.00056	0.329	0.064	0.814	0.017	0.994	0.0658	0.0074	0.156	330	0.871	5.040	4.06
2017_12_11 - BF-08_UPb\ 15-KVG-37@23.ais	0.00113	0.00021	0.135	0.023	0.865	0.048	0.954	0.0563	0.0106	0.170	327	b.d.l.	b.d.l.	-2.33
2017_12_11 - BF-08_UPb\ 15-KVG-37@24.ais	0.000906	0.000139	0.107	0.017	0.860	0.027	0.979	0.0781	0.0129	0.191	395	0.00604	1.29000	-1.66
2017_12_11 - BF-08_UPb\ 15-KVG-37@25.ais	0.000635	0.000075	0.0673	0.0057	0.769	0.037	0.942	0.0846	0.0225	0.243	259	0.501	0.576	9.77
2017_12_11 - BF-08_UPb\ 15-KVG-37@26.ais	0.000374	0.000047	0.0371	0.0056	0.720	0.023	0.991	0.0490	0.0046	0.222	5880	0.484	0.433	15.8
2017_12_11 - BF-08_UPb\ 15-KVG-37@27.ais	0.0000917	0.0000077	0.00503	0.00085	0.398	0.036	0.960	0.0323	0.0077	0.0828	5150	0.438	0.068	56.1
2017_12_11 - BF-08_UPb\ 15-KVG-37@28.ais	0.000426	0.000074	0.0440	0.0075	0.750	0.022	0.986	0.0604	0.0102	0.146	1120	0.435	0.629	12.1
2017_12_11 - BF-08_UPb\ 15-KVG-37@29.ais	0.000114	0.000013	0.00700	0.00122	0.445	0.034	0.942	0.0264	0.0070	0.0731	3150	0.475	0.107	50.2
2017_12_11 - BF-08_UPb\ 15-KVG-37@30.ais	0.000223	0.000028	0.0160	0.0027	0.521	0.027	0.986	0.0374	0.0058	0.0887	3020	0.692	0.234	40.7
2017_12_11 - BF-08_UPb\ 15-KVG-37@31.ais	0.000561	0.000026	0.0580	0.0036	0.750	0.028	0.806	0.0572	0.0094	0.246	648	0.541	0.259	12.1
2017_12_11 - BF-08_UPb\ 15-KVG-37@32.ais	0.00105	0.00018	0.120	0.019	0.828	0.034	0.969	0.0381	0.0082	0.354	473	0.264	1.560	2.45
2017_12_11 - BF-08_UPb\ 15-KVG-37@33.ais	0.000663	0.000135	0.0692	0.0156	0.757	0.018	0.999	0.0453	0.0042	0.198	2680	0.582	1.220	11.2
2017_12_11 - BF-08_UPb\ 15-KVG-37@34.ais	0.000239	0.000035	0.0224	0.0046	0.682	0.049	0.973	0.0423	0.0068	0.0935	2970	0.424	0.336	20.7
2017_12_11 - BF-08_UPb\ 15-KVG-37@36.ais	0.000188	0.000018	0.0166	0.0021	0.642	0.035	0.916	0.0714	0.0106	0.0687	2760	0.417	0.165	25.6
2017_09_20 - BF-01-Hasan_UPb\ 15-KVG-38_UPb@2.ais	0.000195	0.000025	0.0163	0.0028	0.605	0.059	0.827	0.0457	0.0232	0.336	770	0.477	0.222	30.2
2017_09_20 - BF-01-Hasan_UPb\ 15-KVG-38_UPb@23.ais	0.000644	0.000068	0.0589	0.0112	0.664	0.123	0.314	0.126	0.041	0.180	127	1.05	0.75	22.8
2017_12_11 - BF-08_UPb\ 15-KVG-39@1.ais	0.000464	0.000081	0.0540	0.0086	0.844	0.032	0.979	0.0637	0.0121	0.130	809	0.117	0.702	0.397
2017_12_11 - BF-08_UPb\ 15-KVG-39@2.ais	0.000186	0.000023	0.0153	0.0022	0.596	0.045	0.852	0.0520	0.0185	0.171	577	0.479	0.191	31.4
2017_12_11 - BF-08_UPb\ 15-KVG-39@3.ais	0.000467	0.000034	0.0494	0.0057	0.767	0.081	0.438	0.380	0.053	0.176	1240	0.405	0.381	10.0
2017_12_11 - BF-08_UPb\ 15-KVG-39@4.ais	0.000380	0.000068	0.0386	0.0090	0.736	0.053	0.976	0.0543	0.0121	0.154	733	0.442	0.660	13.8
2017_12_11 - BF-08_UPb\ 15-KVG-39@5.ais	0.000824	0.000088	0.0906	0.0105	0.798	0.019	0.980	0.0617	0.0086	0.474	848	0.421	0.809	6.14
2017_12_11 - BF-08_UPb\ 15-KVG-39@6.ais	0.000113	0.000014	0.00720	0.00176	0.462	0.060	0.948	0.0240	0.0077	0.424	2710	0.445	0.134	48.0
2017_12_11 - BF-08_UPb\ 15-KVG-39@7.ais	0.000248	0.000033	0.0207	0.0031	0.607	0.040	0.898	0.0942	0.0205	0.206	747	0.583	0.274	30.0
2017_12_11 - BF-08_UPb\ 15-KVG-39@8.ais	0.000420	0.000051	0.0488	0.0058	0.842	0.024	0.972	0.0775	0.0136	0.118	680	0.121	0.459	0.557
2017_12_11 - BF-08_UPb\ 15-KVG-39@9.ais	0.000482	0.000048	0.0524	0.0055	0.787	0.012	0.990	0.0638	0.0090	0.0866	946	0.337	0.433	7.43
2017_12_11 - BF-08_UPb\ 15-KVG-39@10.ais	0.000266	0.000037	0.0289	0.0046	0.788	0.047	0.928	0.0496	0.0144	0.150	573	0.230	0.348	7.33
2017_12_11 - BF-08_UPb\ 15-KVG-39@11.ais	0.000647	0.000103	0.0754	0.0128	0.845	0.051	0.934	0.0719	0.0148	0.169	421	0.113	0.965	0.218
2017_12_11 - BF-08_UPb\ 15-KVG-39@12.ais	0.00125	0.00018	0.135	0.021	0.781	0.019	0.991	0.0586	0.0107	0.184	310	0.764	1.640	8.18
2017_12_11 - BF-08_UPb\ 15-KVG-39@13.ais	0.000879	0.000126	0.0976	0.0152	0.806	0.034	0.964	0.0558	0.0085	0.115	616	0.398	1.160	5.17
2017_12_11 - BF-08_UPb\ 15-KVG-39@14.ais	0.000454	0.000068	0.0455	0.0078	0.727	0.029	0.978	0.0558	0.0118	0.128	582	0.543	0.610	15.0
2017_12_11 - BF-08_UPb\ 15-KVG-39@15.ais	0.000611	0.000087	0.0663	0.0109	0.786	0.025	0.990	0.0559	0.0093	0.147	985	0.404	0.818	7.59
2017_12_11 - BF-08_UPb\ 15-KVG-39@16.ais	0.000589	0.000094	0.0627	0.0124	0.772	0.037	0.987	0.0879	0.0169	0.175	426	0.461	0.909	9.41
2017_12_11 - BF-08_UPb\ 15-KVG-39@17.ais	0.000107	0.000011	0.00586	0.00091	0.398	0.028	0.929	0.0916	0.0121	0.132	4150	0.491	0.087	56.1
2017_12_11 - BF-08_UPb\ 15-KVG-39@18.ais	0.000196	0.000028	0.0178	0.0033	0.657	0.050	0.927	0.0455	0.0165	0.373	478	0.397	0.255	23.7
2017_12_11 - BF-08_UPb\ 15-KVG-39@20.ais	0.000338	0.000034	0.0312	0.0041	0.669	0.032	0.947	0.0663	0.0168	0.0717	519	0.589	0.314	22.2
2017_12_11 - BF-08_UPb\ 15-KVG-39@21.ais	0.00108	0.00018	0.139	0.022	0.933	0.040	0.967	0.0755	0.0169	0.128	135	b.d.l.	b.d.l.	-10.7
2017_12_11 - BF-08_UPb\ 15-KVG-39@22.ais	0.000189	0.000016	0.0171	0.0019	0.653	0.027	0.949	0.0491	0.0125	0.155	1230	0.399	0.146	24.2
2017_12_11 - BF-08_UPb\ 15-KVG-39@23.ais	0.000625	0.000065	0.0654	0.0088	0.759	0.035	0.955	0.0699	0.0116	0.143	609	0.548	0.640	11.0
2017_12_11 - BF-08_UPb\ 15-KVG-39@24.ais	0.000322	0.000030	0.0381	0.0037	0.858	0.030	0.931	0.352	0.063	0.120	564	0.0770	0.2790	-1.37
2017_12_11 - BF-08_UPb\ 15-KVG-39@25.ais	0.000471	0.000069	0.0513	0.0067	0.789	0.026	0.977	0.0650	0.0143	0.123	477	0.324	0.575	7.19
2017_12_11 - BF-08_UPb\ 15-KVG-39@26.ais	0.000435	0.000056	0.0483	0.0069	0.806	0.026	0.977	0.0428	0.0112	0.136	691	0.247	0.521	5.08
2017_12_11 - BF-08_UPb\ 15-KVG-39@27.ais	0.000539	0.000059	0.0578	0.0073	0.778	0.024	0.975	0.103	0.012	0.184	943	0.403	0.550	8.64
2017_12_11 - BF-08_UPb\ 15-KVG-39@28.ais	0.00117	0.00018	0.129	0.020	0.804	0.034	0.964	0.0486	0.0096	0.107	452	0.513	1.610	5.41
2017_12_11 - BF-08_UPb\ 15-KVG-39@29.ais	0.00151	0.00037	0.186	0.046	0.893	0.012	0.999	0.134	0.019	0.103	262	b.d.l.	b.d.l.	-5.70
2017_12_11 - BF-08_UPb\ 15-KVG-39@30.ais	0.000268	0.000021	0.0292	0.0032	0.790	0.053	0.806	0.0887	0.0220	0.189	461	0.227	0.222	7.15
2017_12_11 - BF-08_UPb\ 15-KVG-39@31.ais	0.000401	0.000056	0.0411	0.0064	0.743	0.040	0.940	0.128	0.027	0.162	394	0.440	0.503	13.0
2017_10_22 - BF-07-Hasan_UPb\ 15-KVG-40_UPb@2.ais	0.0000888	0.0000068	0.00592	0.00058	0.483	0.021	0.910	0.0762	0.0195	0.273	338	0.360	0.054	45.4
2017_10_22 - BF-07-Hasan_UPb\ 15-KVG-40_UPb@3.ais	0.000227	0.000020	0.0170	0.0024	0.543	0.048	0.810	0.0663	0.0177	0.140	110	0.661	0.184	38.0
2017_10_22 - BF-07-Hasan_UPb\ 15-KVG-40_UPb@4.ais	0.000130	0.000012	0.0110	0.0012	0.617	0.050	0.662	0.0828	0.0189	0.267	266	0.340	0.099	28.7
2017_10_22 - BF-07-Hasan_UPb\ 15-KVG-40_UPb@6.ais	0.000132	0.000012	0.0104	0.0014	0.571	0.057	0.657	0.0677	0.0155	0.166	280	0.397	0.108	34.5
2017_10_22 - BF-07-Hasan_UPb\ 15-KVG-40_UPb@8.ais	0.000135	0.000011	0.0115	0.0013	0.619	0.034	0.884	0.0703	0.0194	0.257	274	0.348	0.101	28.4
2017_10_22 - BF-07-Hasan_UPb\ 15-KVG-40_UPb@9.ais	0.000121	0.000011	0.0103	0.0013	0.616	0.061	0.607	0.0660	0.0205	0.286	290	0.326	0.100	28.9
2017_10_22 - BF-07-Hasan_UPb\ 15-KVG-40_UPb@11.ais	0.000318	0.000034	0.0330	0.0041	0.752	0.043	0.890	0.0746	0.0138	0.269	459	0.345	0.314	11.9
2017_10_22 - BF-07-Hasan_UPb\ 15-KVG-40_UPb@13.ais	0.000107	0.000011	0.00771	0.00114	0.521	0.052	0.739	0.131	0.026	0.284	447	0.381	0.093	40.7
2017_10_22 - BF-07-Hasan_UPb\ 15-KVG-40_UPb@14.ais	0.000162	0.000016	0.0127	0.0017	0.569	0.035	0.891	0.0605	0.0153	0.160	284	0.467	0.138	34.7
2017_10_22 - BF-07-Hasan_UPb\ 15-KVG-40_UPb@15.ais	0.0000902	0.0000073	0.00503	0.00061	0.404	0.038	0.622	0.0718	0.0210	0.217	287	0.424	0.058	55.2
2017_10_22 - BF-07-Hasan_UPb\ 15-KVG-40_UPb@16.ais	0.000136	0.000015	0.0104	0.0017	0.555	0.060	0.748	0.0605	0.0177	0.157	233	0.425	0.135	36.4
2017_10_22 - BF-07-Hasan_UPb\ 15-KVG-40_UPb@17.ais	0.0000952	0.0000070	0.00521	0.00089	0.397	0.054	0.633	0.0430	0.0142	0.261	354	0.445	0.066	56.1
2017_10_22 - BF-07-Hasan_UPb\ 15-KVG-40_UPb@20.ais	0.0000866	0.0000074	0.00612	0.00070	0.512	0.035	0.796	0.0503	0.0137	0.312	427	0.333	0.061	41.8
2017_10_22 - BF-07-Hasan_UPb\ 15-KVG-40_UPb@21.ais	0.0000652	0.0000049	0.00413	0.00042	0.460	0.032	0.715	0.0726	0.0196	0.322	424	0.302	0.039	48.3
2017_10_22 - BF-07-Hasan_UPb\ 15-KVG-40_UPb@23.ais	0.0000890	0.0000089	0.00530	0.00077	0.432	0.048	0.640	0.0914	0.0247	0.221	276	0.400	0.071	51.9
2017_10_22 - BF-07-Hasan_UPb\ 15-KVG-40_UPb@24.ais	0.000118	0.000010	0.0103	0.0014	0.628	0.056	0.778	0.0716	0.0213	0.146	332	0.313	0.102	27.3
2017_10_22 - BF-07-Hasan_UPb\ 15-KVG-40_UPb@25.ais	0.000156	0.000016	0.0125	0.0019	0.580	0.076	0.521	0.0672	0.0184	0.217	407	0.436	0.147	33.3
2017_10_22 - BF-07-Hasan_UPb\ 15-KVG-40_UPb@26.ais	0.000151	0.000018	0.0126	0.0018	0.605	0.061	0.717	0.0571	0.0174	0.152	319	0.397	0.153	30.1
2017_10_22 - BF-07-Hasan_UPb\ 15-KVG-40_UPb@28.ais	0.000172	0.000013	0.0147	0.0013	0.621	0.044	0.648	0.0635	0.0178	0.173	213	0.416	0.112	28.2
2017_10_22 - BF-07-Hasan_UPb\ 15-KVG-40_UPb@29.ais	0.0000822	0.0000081	0.00557	0.00081	0.492	0.049	0.736	0.0393	0.0129	0.247	480	0.336	0.069	44.4
2017_09_20 - BF-01-Hasan_UPb\ 15-KVG-42_UPb@22.ais	0.00389	0.00068	0.485	0.086	0.904	0.034	0.977	0.0761	0.0120	0.219	440	b.d.l.	b.d.l.	-7.14
2017_09_20 - BF-01-Hasan_UPb\ 15-KVG-43_UPb@4.ais	0.00104	0.00012	0.113	0.014	0.787	0.063	0.781	0.0357	0.0147	0.490	547	0.590	1.090	7.37
2017_09_20 - BF-01-Hasan_UPb\ 15-KVG-43_UPb@11.ais	0.0000934	0.0000122	0.00457	0.00092	0.355	0.051	0.703	0.0637	0.0270	0.117	4680	0.475	0.094	61.4
2017_09_20 - BF-01-Hasan_UPb\ 15-KVG-43_UPb@15.ais	0.000123	0.000013	0.00956	0.00112	0.564	0.050	0.694	0.0306	0.0142	0.126	3600	0.386	0.105	35.4
2017_09_20 - BF-01-Hasan_UPb\ 15-KVG-43_UPb@17.ais	0.00135	0.00019	0.122	0.024	0.653	0.109	0.543	0.176	0.058	0.299	175	2.21	1.77	24.2
2017_09_20 - BF-01-Hasan_UPb\ 15-KVG-43_UPb@18.ais	0.000845	0.000121	0.0807	0.0152	0.693	0.093	0.702	0.0581	0.0216	0.232	207	1.15	1.14	19.2
2017_09_20 - BF-01-Hasan_UPb\ 15-KVG-43_UPb@19.ais	0.00158	0.00030	0.179	0.029	0.822	0.076	0.873	0.0590	0.0205	0.273	528	0.412	2.490	3.05
2017_09_20 - BF-01-Hasan_UPb\ 15-KVG-43_UPb@22.ais	0.000349	0.000033	0.0337	0.0037	0.699	0.051	0.760	0.0355	0.0108	0.539	901	0.508	0.294	18.5
2017_09_20 - BF-01-Hasan_UPb\ 15-KVG-43_UPb@24.ais	0.000159	0.000016	0.00976	0.00125	0.446	0.050	0.525	0.0264	0.0133	0.204	1600	0.615	0.121	50.1
2017_09_20 - BF-01-Hasan_UPb\ 15-KVG-43_UPb@26.ais	0.00163	0.00017	0.184	0.023	0.818	0.062	0.796	0.0711	0.0195	0.394	119	0.469	1.670	3.53
2017_09_20 - BF-01-Hasan_UPb\ 15-KVG-43_UPb@27.ais	0.00151	0.00018	0.149	0.022	0.717	0.068	0.772	0.107	0.035	0.287	171	1.69	1.70	16.3
2017_09_20 - BF-01-Hasan_UPb\ 15-KVG-43_UPb@28.ais	0.000835	0.000115	0.0864	0.0132	0.751	0.083	0.714	0.0801	0.0276	0.264	1360	0.745	1.030	12.0
2017_09_20 - BF-01-Hasan_UPb\ 15-KVG-43_UPb@29.ais	0.000420	0.000078	0.0401	0.0084	0.691	0.089	0.796	0.0494	0.0496	0.270	480	0.628	0.680	19.5
2017_09_20 - BF-01-Hasan_UPb\ 15-KVG-43_UPb@34.ais	0.000196	0.000015	0.0158	0.0017	0.584	0.057	0.467	0.0332	0.0159	0.190	2860	0.516	0.133	32.8
2018_01_20 - UPb\ 15-KVG-44_UPb@7.ais	0.0000522	0.0000072	0.00338	0.00076	0.470	0.136	-0.241	0.0703	0.0504	0.131	373	0.263	0.062	47.1
2018_01_20 - UPb\ 15-KVG-44_UPb@19.ais	0.0306	0.0014	0.215	0.012	0.0508	0.0019	0.751	0.000296	0.000172	0.192	119	194	9	99.9
2018_01_20 - UPb\ 15-KVG-46_UPb@2.ais	0.000944	0.000051	0.105	0.006	0.806	0.015	0.941	0.0428	0.0070	0.241	444	0.407	0.450	5.02
2018_01_20 - UPb\ 15-KVG-46_UPb@5.ais	0.00148	0.00026	0.174	0.031	0.856	0.015	0.996	0.0597	0.0082	0.126	262	0.0364	2.3900	-0.722
2018_01_20 - UPb\ 15-KVG-46_UPb@6.ais	0.000258	0.000025	0.0243	0.0024	0.684	0.032	0.886	0.0314	0.0085	0.243	591	0.442	0.207	20.5
2018_01_20 - UPb\ 15-KVG-46_UPb@7.ais	0.000350	0.000028	0.0374	0.0029	0.775	0.030	0.880	0.0473	0.0107	0.125	357	0.308	0.243	8.98
2018_01_20 - UPb\ 15-KVG-46_UPb@8.ais	0.000313	0.000036	0.0314	0.0036	0.729	0.035	0.912	0.0430	0.0065	0.311	991	0.400	0.306	14.9
2018_01_20 - UPb\ 15-KVG-46_UPb@9.ais	0.000878	0.000105	0.104	0.013	0.862	0.020	0.980	0.0635	0.0086	0.140	297	0.0187	0.9630	-1.52
2018_01_20 - UPb\ 15-KVG-46_UPb@10.ais	0.000307	0.000027	0.0329	0.0029	0.776	0.018	0.965	0.0787	0.0138	0.116	423	0.278	0.234	8.70
2018_01_20 - UPb\ 15-KVG-46_UPb@11.ais	0.000141	0.000012	0.0130	0.0013	0.670	0.048	0.719	0.0577	0.0184	0.133	423	0.307	0.106	22.3
2018_01_20 - UPb\ 15-KVG-46_UPb@12.ais	0.0000708	0.0000060	0.00473	0.00040	0.484	0.026	0.801	0.0202	0.0106	0.236	796	0.308	0.044	45.2
2018_01_20 - UPb\ 15-KVG-46_UPb@13.ais	0.000122	0.000007	0.00958	0.00066	0.571	0.024	0.791	0.0331	0.0086	0.273	826	0.373	0.057	34.6
2018_01_20 - UPb\ 15-KVG-46_UPb@14.ais	0.000230	0.000013	0.0216	0.0013	0.684	0.027	0.764	0.0493	0.0127	0.198	416	0.410	0.108	20.7
2018_01_20 - UPb\ 15-KVG-46_UPb@15.ais	0.0000673	0.0000041	0.00411	0.00040	0.443	0.047	0.147	0.114	0.036	0.241	465	0.320	0.034	50.4
2018_01_20 - UPb\ 15-KVG-46_UPb@16.ais	0.000239	0.000012	0.0258	0.0018	0.786	0.039	0.704	0.0613	0.0131	0.197	582	0.226	0.127	7.99
2018_01_20 - UPb\ 15-KVG-46_UPb@17.ais	0.000694	0.000060	0.0717	0.0065	0.749	0.016	0.971	0.0735	0.0123	0.124	225	0.650	0.525	12.2
2018_01_20 - UPb\ 15-KVG-46_UPb@18.ais	0.000822	0.000087	0.0982	0.0110	0.866	0.044	0.894	0.0628	0.0092	0.161	327	b.d.l.	b.d.l.	-2.44
2018_01_20 - UPb\ 15-KVG-46_UPb@19.ais	0.000337	0.000038	0.0400	0.0047	0.860	0.022	0.977	0.0800	0.0159	0.138	229	0.0670	0.3570	-1.74
2018_01_20 - UPb\ 15-KVG-46_UPb@20.ais	0.000494	0.000063	0.0561	0.0080	0.825	0.044	0.928	0.0699	0.0127	0.121	285	0.198	0.597	2.91
2018_01_20 - UPb\ 15-KVG-46_UPb@21.ais	0.000322	0.000045	0.0344	0.0050	0.774	0.019	0.985	0.0502	0.0087	0.313	904	0.286	0.397	9.00
2018_01_20 - UPb\ 15-KVG-46_UPb@22.ais	0.000183	0.000017	0.0171	0.0019	0.677	0.031	0.913	0.0332	0.0132	0.126	311	0.354	0.151	21.1
2018_01_20 - UPb\ 15-KVG-46_UPb@23.ais	0.000468	0.000076	0.0481	0.0079	0.746	0.018	0.990	0.0496	0.0112	0.125	271	0.488	0.653	12.7
2018_01_20 - UPb\ 15-KVG-46_UPb@24.ais	0.000254	0.000025	0.0259	0.0034	0.738	0.035	0.956	0.0774	0.0154	0.155	363	0.324	0.249	13.4
2018_01_20 - UPb\ 15-KVG-46_UPb@25.ais	0.000322	0.000029	0.0364	0.0040	0.819	0.042	0.887	0.0601	0.0126	0.173	451	0.174	0.286	3.38
2018_01_20 - UPb\ 15-KVG-46_UPb@26.ais	0.000907	0.000080	0.107	0.010	0.853	0.016	0.979	0.0552	0.0080	0.132	334	0.0415	0.7450	-1.09
2018_01_20 - UPb\ 15-KVG-46_UPb@27.ais	0.000145	0.000010	0.0124	0.0013	0.620	0.049	0.654	0.0589	0.0182	0.164	400	0.369	0.095	28.3
2018_01_20 - UPb\ 15-KVG-46_UPb@29.ais	0.000683	0.000076	0.0796	0.0088	0.846	0.015	0.987	0.0999	0.0112	0.139	409	0.114	0.690	0.205
2018_01_20 - UPb\ 15-KVG-46_UPb@31.ais	0.00479	0.00127	0.554	0.151	0.838	0.019	0.997	0.0661	0.0061	0.113	224	0.417	11.600	1.01
2018_01_20 - UPb\ 15-KVG-46_UPb@32.ais	0.00242	0.00033	0.275	0.034	0.827	0.031	0.964	0.0589	0.0077	0.120	219	0.548	2.800	2.84
2017_10_22 - BF-07-Hasan_UPb\ 15-KVG-49_UPb@4.ais	0.000233	0.000020	0.0262	0.0027	0.817	0.058	0.719	0.0812	0.0208	0.312	233	0.156	0.194	3.75
2017_10_22 - BF-07-Hasan_UPb\ 15-KVG-49_UPb@15.ais	0.000101	0.000013	0.00820	0.00102	0.591	0.054	0.735	0.152	0.038	0.188	291	0.311	0.100	32.0
2017_10_22 - BF-07-Hasan_UPb\ 15-KVG-49_UPb@25.ais	0.000410	0.000066	0.0490	0.0096	0.867	0.057	0.948	0.0811	0.0222	0.237	202	0.0374	0.6760	-2.43
2018_01_20 - UPb\ 17-BF-01_UPb@4.ais	0.0000827	0.0000094	0.00647	0.00108	0.567	0.063	0.752	0.243	0.060	0.307	945	0.286	0.085	34.9
2018_01_20 - UPb\ 17-BF-01_UPb@30.ais	0.000141	0.000037	0.0132	0.0044	0.679	0.070	0.966	0.0869	0.0293	0.174	284	0.294	0.336	21.0
2018_01_20 - UPb\ 17-BF-04_UPb@6.ais	0.0000454	0.0000067	0.00190	0.00052	0.303	0.095	-0.0382	0.214	0.115	0.144	188	0.304	0.051	67.9
2018_01_20 - UPb\ 17-BF-04_UPb@10.ais	0.0000611	0.0000071	0.00613	0.00097	0.727	0.095	0.581	0.187	0.078	0.158	273	0.163	0.070	14.9
2018_01_20 - UPb\ 17-BF-04_UPb@13.ais	0.000637	0.000113	0.0692	0.0130	0.788	0.034	0.974	0.0903	0.0196	0.202	259	0.405	1.020	7.35
2018_01_20 - UPb\ 17-BF-04_UPb@20.ais	0.0000505	0.0000058	0.00149	0.00036	0.213	0.054	0.129	0.0678	0.0484	0.195	261	0.360	0.042	79.1
2018_01_20 - UPb\ 17-BF-04_UPb@25.ais	0.0000391	0.0000044	0.00194	0.00052	0.359	0.089	0.379	0.152	0.075	0.205	252	0.256	0.040	60.9
2018_01_20 - UPb\ 17-BF-04_UPb@28.ais	0.0000433	0.0000046	0.00127	0.00033	0.213	0.055	0.221	0.0385	0.0299	0.174	351	0.325	0.035	79.2
2018_01_20 - UPb\ 17-BF-06_UPb@24.ais	0.000118	0.000014	0.0106	0.0017	0.652	0.062	0.796	0.142	0.050	0.174	214	0.290	0.128	24.4
2018_01_20 - UPb\ 17-BF-06_UPb@27.ais	0.0000393	0.0000051	0.00195	0.00041	0.360	0.085	0.0993	0.101	0.062	0.204	518	0.257	0.040	60.8
2018_01_20 - UPb\ 17-BF-06@40.ais	0.0000473	0.0000039	0.00147	0.00029	0.226	0.044	0.283	0.0437	0.0289	0.180	253	0.340	0.030	77.6
2018_01_20 - UPb\ 17-BF-06@49.ais	0.0000517	0.0000045	0.00209	0.00043	0.294	0.062	0.152	0.0173	0.0152	0.275	506	0.331	0.038	69.1
2018_01_20 - UPb\ 17-BF-07_UPb@3.ais	0.0000863	0.0000077	0.00629	0.00095	0.529	0.088	0.103	0.0665	0.0323	0.166	301	0.325	0.072	39.7
2018_01_20 - UPb\ 17-BF-07_UPb@25.ais	0.000185	0.000017	0.0197	0.0029	0.770	0.084	0.678	0.0650	0.0305	0.147	207	0.219	0.193	9.57
2018_01_20 - UPb\ 17-BF-07@45.ais	0.0000804	0.0000079	0.00487	0.00086	0.439	0.053	0.756	0.0366	0.0212	0.254	333	0.365	0.069	50.9
2018_01_20 - UPb\ 17-BF-08_UPb@21.ais	0.0000441	0.0000066	0.00260	0.00075	0.428	0.136	0.0652	0.196	0.114	0.154	163	0.253	0.060	52.3
2018_01_20 - UPb\ 17-BF-08_UPb@22.ais	0.000254	0.000020	0.0257	0.0021	0.735	0.008	0.991	0.0787	0.0146	0.211	519	0.332	0.176	14.0
2018_01_20 - UPb\ 17-BF-19_UPb@23.ais	0.0000645	0.0000083	0.00256	0.00056	0.288	0.070	0.0834	0.0634	0.0453	0.135	193	0.395	0.062	69.8
2018_01_20 - UPb\ 17-BF-19_UPb@29.ais	0.0000363	0.0000056	0.00154	0.00050	0.308	0.085	0.514	0.146	0.105	0.168	139	0.261	0.045	67.2
2019_01_18 - BF-cores_UPb\ 15-KVG-06_cores_UPb@20.ais	0.000103	0.000012	0.00691	0.00106	0.487	0.077	0.326	0.0398	0.0349	0.130	170	0.403	0.095	45.0
2019_01_18 - BF-cores_UPb\ 15-KVG-06_cores_UPb@26.ais	0.0163	0.0004	0.130	0.004	0.0578	0.0007	0.936	0.000268	0.000077	0.0395	1600	103	3	98.8
2019_01_18 - BF-cores_UPb\ 15-KVG-07_cores_UPb@3b.ais	0.000122	0.000015	0.00470	0.00088	0.279	0.041	0.622	0.381	0.102	0.104	174	0.662	0.107	70.9
2019_01_18 - BF-cores_UPb\ 15-KVG-07_cores_UPb@3c.ais	0.0000852	0.0000063	0.00231	0.00045	0.197	0.044	-0.205	0.0178	0.0178	0.0777	304	0.553	0.048	81.2
2019_01_18 - BF-cores_UPb\ 15-KVG-07_cores_UPb@6.ais	0.000310	0.000009	0.00528	0.00047	0.124	0.011	0.238	0.0102	0.0053	0.174	687	1.91	0.06	90.3
2019_01_18 - BF-cores_UPb\ 15-KVG-07_cores_UPb@7.ais	0.00492	0.00006	0.0318	0.0007	0.0468	0.0006	0.912	0.000223	0.000084	0.0881	3020	31.7	0.4	100.0
2019_01_18 - BF-cores_UPb\ 15-KVG-07_cores_UPb@8.ais	0.000262	0.000019	0.0267	0.0027	0.740	0.042	0.832	0.0548	0.0045	0.0373	6390	0.333	0.190	13.4
2019_01_18 - BF-cores_UPb\ 15-KVG-07_cores_UPb@13.ais	0.0000961	0.0000081	0.00250	0.00065	0.188	0.046	0.334	0.0462	0.0329	0.0913	217	0.616	0.063	82.2
2019_01_18 - BF-cores_UPb\ 15-KVG-08_cores_UPb@10.ais	0.00422	0.00008	0.179	0.005	0.308	0.004	0.824	0.0264	0.0018	0.151	1690	18.4	0.6	67.4
2019_01_18 - BF-cores_UPb\ 15-KVG-11_cores_UPb@33b.ais	0.000310	0.000008	0.00264	0.00047	0.0620	0.0108	0.231	0.00703	0.00465	0.135	589	2.06	0.06	98.0
2019_01_18 - BF-cores_UPb\ 15-KVG-42_cores_UPb@3.ais	0.000105	0.000014	0.00721	0.00110	0.500	0.084	0.304	0.712	0.144	0.230	390	0.394	0.107	43.3
2019_01_18 - BF-cores_UPb\ 15-KVG-42_cores_UPb@4.ais	0.0000694	0.0000049	0.00255	0.00040	0.267	0.045	0.0516	0.0590	0.0310	0.203	530	0.427	0.038	72.5
2019_01_18 - BF-cores_UPb\ 15-KVG-42_cores_UPb@29.ais	0.000191	0.000019	0.0164	0.0032	0.622	0.116	0.335	0.258	0.101	0.110	87.9	0.452	0.213	28.1
2019_01_18 - BF-cores_UPb\ 15-KVG-44_cores_UPb@10.ais	0.0000796	0.0000080	0.00332	0.00093	0.303	0.059	0.914	0.0485	0.0132	0.409	3530	0.445	0.073	67.9
2019_01_18 - BF-cores_UPb\ 15-KVG-44_cores_UPb@17.ais	0.0000743	0.0000074	0.00403	0.00080	0.393	0.059	0.669	0.0210	0.0211	0.177	518	0.375	0.065	56.7
2019_01_18 - BF-cores_UPb\ 15-KVG-44_cores_UPb@19.ais	0.0367	0.0004	0.274	0.008	0.0541	0.0016	-0.0151	0.00101	0.00032	0.215	132	232	2	99.6
2019_01_18 - BF-cores_UPb\ 17-BF-04_cores_UPb@12.ais	0.0000599	0.0000037	0.00199	0.00061	0.241	0.076	-0.0333	0.0772	0.0344	0.190	565	0.395	0.041	75.7
2019_01_18 - BF-cores_UPb\ 17-BF-04_cores_UPb@22.ais	0.0000787	0.0000092	0.00381	0.00094	0.351	0.079	0.408	0.0372	0.0375	0.109	120	0.420	0.079	61.9
2019_01_18 - BF-cores_UPb\ 17-BF-07_cores_UPb@9.ais	0.0000554	0.0000038	0.00104	0.00032	0.137	0.037	0.624	0.0636	0.0321	0.206	482	0.419	0.030	88.7
2019_01_18 - BF-cores_UPb\ 17-BF-07_cores_UPb@31.ais	0.0000500	0.0000046	0.00280	0.00054	0.406	0.087	-0.0113	0.193	0.086	0.187	380	0.281	0.042	55.0
2019_01_18 - BF-cores_UPb\ 17-BF-08_cores_UPb@18.ais	0.0000667	0.0000038	0.00234	0.00031	0.255	0.033	0.237	0.125	0.037	0.241	617	0.419	0.030	73.9
2019_01_18 - BF-cores_UPb\ 17-BF-08_cores_UPb@28.ais	0.0000322	0.0000033	0.00184	0.00033	0.413	0.083	0.0652	0.277	0.104	0.201	454	0.215	0.028	54.2
b.d.l. - below detection limit
